# Supplementary material for: Remote sensing of emperor penguin abundance and breeding success
Source: Nat Commun. 2024 May 29;15:4419. doi: 10.1038/s41467-024-48239-8 (PMC11137044; doi:10.1038/s41467-024-48239-8)
Supplement: Supplementary file 6 — Dataset 2 [file 41467_2024_48239_MOESM6_ESM.xlsx]

## Sheet: Sheet1
	colony_name	ts	Count	CountChicks	A	temp_airK	met_ff10	met_rad	met_humc
0	Pointe Géologie	2014-09-10 23:00:49	900	1081	1284.5	251.25	1.3	142.167	93.225
1	Pointe Géologie	2014-09-16 04:13:36	724.286	647.429	1413.92	260.05	4.6	359.5	42.147
2	Pointe Géologie	2014-09-16 05:00:20	724.286	647.429	1723.9	259.65	7.3	313.167	45.746
3	Pointe Géologie	2014-09-16 06:00:18	724.286	647.429	1734.98	259.15	4.6	227.333	43.6753
4	Pointe Géologie	2014-09-16 07:00:16	724.286	647.429	1866.96	258.85	10.9	127.333	44.9586
5	Pointe Géologie	2014-09-16 08:00:14	724.286	647.429	930.056	258.25	6.3	30.5	41.7485
6	Pointe Géologie	2014-09-23 02:00:39	563.286	296.143	777.59	253.85	5.1	448	58.1494
7	Pointe Géologie	2014-09-23 19:00:58	545.143	260.571	449.124	255.25	5	0	38.232
8	Pointe Géologie	2014-09-23 20:00:56	545.143	260.571	736.312	254.15	3	0	44.6905
9	Pointe Géologie	2014-09-23 21:00:53	545.143	260.571	701.702	254.35	2.6	38	43.3965
10	Pointe Géologie	2014-09-23 22:00:51	545.143	260.571	1075.22	255.35	6.1	121.5	39.3877
11	Pointe Géologie	2014-09-23 23:00:49	545.143	260.571	555.3	255.85	4.7	221.5	40.3804
12	Pointe Géologie	2014-09-24 00:00:08	545.143	260.571	1097.5	256.15	4.9	352	42.6286
13	Pointe Géologie	2014-09-24 00:00:46	545.143	260.571	1179.06	256.15	4.7	353.667	40.2604
14	Pointe Géologie	2014-09-24 01:00:09	545.143	260.571	1120.3	255.35	2.9	374.333	48.9362
15	Pointe Géologie	2014-09-24 01:00:44	545.143	260.571	1660.69	255.35	2.9	374.333	47.7426
16	Pointe Géologie	2014-09-24 02:00:09	545.143	260.571	1625.45	254.35	3.2	354.5	44.602
17	Pointe Géologie	2014-09-24 02:00:42	545.143	260.571	1408.1	254.35	3.3	344.667	44.602
18	Pointe Géologie	2014-09-24 03:00:09	545.143	260.571	1587.56	255.05	1.5	470.167	50.2792
19	Pointe Géologie	2014-09-24 03:00:40	545.143	260.571	1898.69	255.05	1.5	414.833	51.4763
20	Pointe Géologie	2014-09-24 04:00:09	545.143	260.571	1371.27	255.55	3.9	436.333	44.0744
21	Pointe Géologie	2014-09-24 04:00:38	545.143	260.571	1830.79	255.55	3.9	400	45.2656
22	Pointe Géologie	2014-09-24 05:00:09	545.143	260.571	1324.5	254.45	6.6	312.333	45.7621
23	Pointe Géologie	2014-09-24 05:00:36	545.143	260.571	1626.06	254.35	6.7	319.833	47.0129
24	Pointe Géologie	2014-09-24 06:00:09	545.143	260.571	1154.2	254.85	5.8	293.333	50.379
25	Pointe Géologie	2014-09-24 06:00:34	545.143	260.571	1773.56	254.75	5.7	292.5	50.4289
26	Pointe Géologie	2014-09-24 07:00:09	545.143	260.571	703.882	253.85	5	89.3333	55.7265
27	Pointe Géologie	2014-09-24 07:00:31	545.143	260.571	1681.14	253.85	5.1	88.5	55.7265
28	Pointe Géologie	2014-09-24 08:00:09	545.143	260.571	711.09	254.05	4.8	39.6667	54.4072
29	Pointe Géologie	2014-09-24 08:00:29	545.143	260.571	1116.34	254.05	4.8	39.6667	54.4072
30	Pointe Géologie	2014-09-24 09:00:09	545.143	260.571	684.821	254.05	5.8	0	53.1981
31	Pointe Géologie	2014-09-24 09:00:26	545.143	260.571	1250.55	254.05	5.8	0	53.1981
32	Pointe Géologie	2014-09-24 10:00:23	545.143	260.571	553.051	254.05	7.3	0	54.4072
33	Pointe Géologie	2014-09-24 19:00:02	527	225	697.162	260.45	7.1	0	40.845
34	Pointe Géologie	2014-09-24 19:05:45	527	225	666.094	260.45	8	0	40.845
35	Pointe Géologie	2014-09-24 19:10:02	527	225	178.666	260.35	8.1	0	39.7499
36	Pointe Géologie	2014-09-24 20:00:00	527	225	607.584	260.95	7.2	0	36.1265
37	Pointe Géologie	2014-09-24 20:00:02	527	225	237.688	260.95	7.2	0	36.1265
38	Pointe Géologie	2014-09-24 21:00:01	527	225	247.73	261.15	7.4	28.1667	34.9279
39	Pointe Géologie	2014-09-24 21:00:58	527	225	560.456	261.15	7.6	29.8333	37.1814
40	Pointe Géologie	2014-09-24 22:00:01	527	225	268.377	261.45	7.5	100.833	38.1939
41	Pointe Géologie	2014-09-24 23:00:01	527	225	441.56	261.65	7.9	193.333	36.9968
42	Pointe Géologie	2014-10-01 04:58:36	390.714	207.857	564.102	263.35	14	238.833	78.2637
43	Pointe Géologie	2014-10-01 05:00:37	390.714	207.857	502.887	263.55	14.4	238	77.0079
44	Pointe Géologie	2014-10-01 06:00:35	390.714	207.857	672.938	263.45	13.5	229.833	74.8822
45	Pointe Géologie	2014-10-01 07:00:33	390.714	207.857	354.613	263.15	13.9	117.333	77.3151
46	Pointe Géologie	2014-10-01 08:00:31	390.714	207.857	343.67	262.75	15.8	42.1667	80.9503
47	Pointe Géologie	2014-10-01 09:00:29	390.714	207.857	444.608	262.75	15.9	0	77.6236
48	Pointe Géologie	2014-10-01 10:00:26	390.714	207.857	323.296	262.95	13.5	0	73.0424
49	Pointe Géologie	2014-10-01 19:06:08	368	205	149.8	263.15	10.4	0	59.6431
50	Pointe Géologie	2014-10-01 20:06:15	368	205	314.088	262.75	7.3	0	59.881
51	Pointe Géologie	2014-10-01 21:01:11	368	205	306.574	262.15	10.6	66.1667	58.0086
52	Pointe Géologie	2014-10-02 03:32:57	368	205	367.481	265.65	1.9	489.333	62.4868
53	Pointe Géologie	2014-10-06 22:01:00	468.714	171.429	1010.88	258.85	7.8	210	38.0419
54	Pointe Géologie	2014-10-06 23:00:58	468.714	171.429	839.69	260.15	7.9	310	34.1392
55	Pointe Géologie	2014-10-07 00:00:56	468.714	171.429	1162.8	261.15	9	485.167	36.0546
56	Pointe Géologie	2014-10-07 01:00:54	468.714	171.429	1456.95	262.35	9.4	476	33.3999
57	Pointe Géologie	2014-10-07 02:00:52	468.714	171.429	1278.79	262.85	7.4	529	36.5576
58	Pointe Géologie	2014-10-07 03:00:50	468.714	171.429	1627.78	263.65	6.9	526.5	29.6735
59	Pointe Géologie	2014-10-07 04:00:48	468.714	171.429	1036.01	263.45	8.8	525.667	36.3399
60	Pointe Géologie	2014-10-07 05:00:45	468.714	171.429	708.77	263.65	8.8	354.5	34.0696
61	Pointe Géologie	2014-10-07 06:00:44	468.714	171.429	656.704	263.15	10.5	290	38.6576
62	Pointe Géologie	2014-10-07 07:00:42	468.714	171.429	598.452	262.55	12.1	182.667	41.1114
63	Pointe Géologie	2014-10-07 08:00:40	468.714	171.429	589.207	263.05	10.6	207.5	37.5905
64	Pointe Géologie	2014-10-07 09:00:38	468.714	171.429	936.609	262.75	9.1	53.6667	36.594
65	Pointe Géologie	2014-10-07 10:00:35	468.714	171.429	497.562	262.25	13.6	0	41.2343
66	Pointe Géologie	2014-10-07 11:00:33	468.714	171.429	546.842	262.05	7.8	0	45.7831
67	Pointe Géologie	2014-10-07 18:00:17	488.857	164.714	184.005	261.65	10.2	0	49.3291
68	Pointe Géologie	2014-10-07 19:00:15	488.857	164.714	349.116	262.15	13.5	0	43.5065
69	Pointe Géologie	2014-10-07 20:00:13	488.857	164.714	469.781	261.05	12.8	0	49.6245
70	Pointe Géologie	2014-10-07 21:00:10	488.857	164.714	594.562	261.65	14.1	126.5	45.9657
71	Pointe Géologie	2014-10-07 22:00:08	488.857	164.714	891.819	261.65	11.8	240.5	50.4502
72	Pointe Géologie	2014-10-07 23:00:03	488.857	164.714	698.649	263.45	11.9	357.833	49.5544
73	Pointe Géologie	2014-10-07 23:00:06	488.857	164.714	535.636	263.45	11.9	357.833	49.5544
74	Pointe Géologie	2014-10-08 00:00:03	488.857	164.714	984.749	264.75	3.9	452.833	48.9173
75	Pointe Géologie	2014-10-08 01:00:02	488.857	164.714	1291.8	264.55	9.7	515.667	43.5687
76	Pointe Géologie	2014-10-08 02:00:00	488.857	164.714	1564.03	265.95	4.7	537.167	47.2625
77	Pointe Géologie	2014-10-08 03:00:59	488.857	164.714	1621.73	267.35	0	543	46.6088
78	Pointe Géologie	2014-10-08 03:08:25	488.857	164.714	1367.55	267.85	0	543	45.3235
79	Pointe Géologie	2014-10-08 04:00:17	488.857	164.714	2216.32	268.75	1.1	517.333	38.6519
80	Pointe Géologie	2014-10-08 05:00:17	488.857	164.714	3269.19	264.75	0	468.667	59.7878
81	Pointe Géologie	2014-10-08 06:00:18	488.857	164.714	2806.01	265.85	0	381	48.3847
82	Pointe Géologie	2014-10-08 07:00:18	488.857	164.714	2156.32	265.25	7.9	268.667	47.5928
83	Pointe Géologie	2014-10-08 07:00:19	488.857	164.714	705.452	265.25	7.9	268.667	47.5928
84	Pointe Géologie	2014-10-08 08:00:18	488.857	164.714	2243.64	260.45	3.6	157	66.9404
85	Pointe Géologie	2014-10-08 09:00:16	488.857	164.714	1183.56	258.55	3.4	43	72.8424
86	Pointe Géologie	2014-10-08 09:00:18	488.857	164.714	2176.48	258.55	3.4	43	72.8424
87	Pointe Géologie	2014-10-08 10:00:11	488.857	164.714	642.465	260.75	3.6	0	56.5601
88	Pointe Géologie	2014-10-08 10:00:13	488.857	164.714	586.614	260.75	3.6	0	56.5601
89	Pointe Géologie	2014-10-08 10:00:18	488.857	164.714	1194.83	260.75	3.6	0	56.5601
90	Pointe Géologie	2014-10-08 18:00:28	509	158	270.356	248.15	4.7	0	79.455
91	Pointe Géologie	2014-10-08 19:00:27	509	158	398.726	248.25	2.1	0	81.9376
92	Pointe Géologie	2014-10-08 19:00:50	509	158	401.097	248.15	2.1	0	82.0181
93	Pointe Géologie	2014-10-08 20:00:26	509	158	451.003	247.75	3.7	40.5	78.4811
94	Pointe Géologie	2014-10-08 20:00:48	509	158	340.772	247.75	3.7	40.5	78.4811
95	Pointe Géologie	2014-10-08 21:00:26	509	158	389.946	248.35	1.4	132.167	76.7411
96	Pointe Géologie	2014-10-08 21:00:46	509	158	465.587	248.35	1.5	133.833	75.462
97	Pointe Géologie	2014-10-08 22:00:26	509	158	534.922	249.55	2.2	247.167	70.7846
98	Pointe Géologie	2014-10-08 23:00:26	509	158	1079.35	250.75	1.2	363.667	69.9523
99	Pointe Géologie	2014-10-15 06:25:26	614.429	105.714	464.392	260.35	11.5	396.667	54.5142
100	Pointe Géologie	2014-10-15 10:00:54	614.429	105.714	238.547	258.75	5.5	0	40.3876
101	Pointe Géologie	2014-10-15 19:07:28	632	97	178.261	256.85	3.8	0	39.9815
102	Pointe Géologie	2014-10-21 02:00:21	604.857	85.5714	862.791	264.85	9.5	462	30.4072
103	Pointe Géologie	2014-10-21 03:00:19	604.857	85.5714	835.679	264.75	6.9	429.833	40.2209
104	Pointe Géologie	2014-10-21 04:00:17	604.857	85.5714	1751.28	265.65	7.1	468.667	32.3207
105	Pointe Géologie	2014-10-21 05:00:15	604.857	85.5714	1218.9	263.15	6.7	330.5	55.2251
106	Pointe Géologie	2014-10-21 06:00:14	604.857	85.5714	1344.9	262.85	4	300	50.959
107	Pointe Géologie	2014-10-21 07:00:12	604.857	85.5714	1547.64	262.25	3.6	269.5	53.4931
108	Pointe Géologie	2014-10-21 08:00:10	604.857	85.5714	1483.86	261.95	2.7	177.667	51.4176
109	Pointe Géologie	2014-10-21 09:00:08	604.857	85.5714	1282.78	261.85	0.7	56.1667	51.4688
110	Pointe Géologie	2014-10-21 10:00:04	604.857	85.5714	243.591	262.85	8.1	0	36.5576
111	Pointe Géologie	2014-10-21 10:00:05	604.857	85.5714	1012.92	262.85	8.1	0	36.5576
112	Pointe Géologie	2014-10-21 11:00:03	604.857	85.5714	497.818	262.35	10.8	0	35.6266
113	Pointe Géologie	2014-10-21 12:00:01	599.429	83.2857	525.693	262.35	9.5	0	33.3999
114	Pointe Géologie	2014-10-21 17:00:50	599.429	83.2857	912.514	260.95	5.7	0	32.7396
115	Pointe Géologie	2014-10-21 18:00:48	599.429	83.2857	669.559	260.15	7.9	0	34.1392
116	Pointe Géologie	2014-10-21 19:00:46	599.429	83.2857	836.244	259.95	3.6	27.3333	36.4877
117	Pointe Géologie	2014-10-21 20:00:43	599.429	83.2857	1321.86	260.45	0.5	106.667	31.7683
118	Pointe Géologie	2014-10-21 21:00:41	599.429	83.2857	1445.46	260.15	2.8	231.333	40.9671
119	Pointe Géologie	2014-10-21 23:00:08	599.429	83.2857	2014.38	264.65	0	470.167	29.3796
120	Pointe Géologie	2014-10-21 23:00:37	599.429	83.2857	1977.18	264.55	0	463.667	29.4089
121	Pointe Géologie	2014-10-22 22:50:19	594	81	717.936	261.15	1.5	452.833	30.4211
122	Pointe Géologie	2014-10-23 00:00:02	594	81	1303.26	262.05	5.7	577.667	35.7331
123	Pointe Géologie	2014-10-23 01:00:03	594	81	1196.17	262.15	5.3	444.667	35.6976
124	Pointe Géologie	2014-10-26 22:00:31	707.714	75.2857	2433.23	266.95	10.3	408.333	36.1594
125	Pointe Géologie	2014-10-26 23:00:30	707.714	75.2857	2451.24	267.85	11.6	523.167	33.7291
126	Pointe Géologie	2014-10-27 00:00:52	707.714	75.2857	3029.22	268.45	12.1	605	35.6241
127	Pointe Géologie	2014-10-27 01:00:51	707.714	75.2857	2898.31	269.65	10.8	702.5	35.2017
128	Pointe Géologie	2014-10-27 02:00:49	707.714	75.2857	3371.35	269.95	10.5	686	36.1292
129	Pointe Géologie	2014-10-27 03:00:48	707.714	75.2857	3588.4	270.25	9.3	649.667	31.905
130	Pointe Géologie	2014-10-27 04:00:45	707.714	75.2857	4006.69	269.05	6.1	601.667	43.7445
131	Pointe Géologie	2014-10-27 05:00:43	707.714	75.2857	4287.55	269.25	7.8	515.667	46.7761
132	Pointe Géologie	2014-10-27 06:00:42	707.714	75.2857	4535.77	270.05	9.5	469.5	35.0621
133	Pointe Géologie	2014-10-27 07:00:40	707.714	75.2857	3288.25	269.85	10.1	346.333	34.0986
134	Pointe Géologie	2014-10-27 08:00:39	707.714	75.2857	4469.58	269.55	11	274.333	32.1276
135	Pointe Géologie	2014-10-27 09:00:37	707.714	75.2857	4318.32	268.75	11.2	114	34.4733
136	Pointe Géologie	2014-10-27 10:00:34	707.714	75.2857	4153.09	268.05	10.2	33.8333	35.766
137	Pointe Géologie	2014-10-27 11:00:33	707.714	75.2857	3210.84	267.95	12	0	34.7486
138	Pointe Géologie	2014-10-27 12:00:31	736.143	73.8571	3154.05	267.15	10.6	0	38.2104
139	Pointe Géologie	2014-10-27 13:00:29	736.143	73.8571	2838.6	267.25	11.1	0	34.9914
140	Pointe Géologie	2014-10-27 14:00:26	736.143	73.8571	1156.43	266.85	11.6	0	36.1954
141	Pointe Géologie	2014-10-27 15:00:24	736.143	73.8571	1848.3	266.65	14.1	0	34.1341
142	Pointe Géologie	2014-10-27 16:00:21	736.143	73.8571	2299.16	266.55	12.6	0	35.2359
143	Pointe Géologie	2014-10-27 17:00:20	736.143	73.8571	1761.05	265.95	14.1	0	34.3727
144	Pointe Géologie	2014-10-27 18:00:17	736.143	73.8571	2198.38	266.25	15.3	0	32.1284
145	Pointe Géologie	2014-10-27 19:00:15	736.143	73.8571	1633.27	266.35	14	67.8333	35.306
146	Pointe Géologie	2014-10-27 20:00:13	736.143	73.8571	2580.81	267.15	12.2	119	30.7806
147	Pointe Géologie	2014-10-27 21:00:11	736.143	73.8571	2587.39	267.15	12.3	246.333	32.9034
148	Pointe Géologie	2014-10-27 23:00:07	736.143	73.8571	2881.19	268.45	12.2	486	31.433
149	Pointe Géologie	2014-10-30 00:59:07	793	71	1160.17	267.05	16.5	581	44.6231
150	Pointe Géologie	2014-11-03 23:00:02	910.5	60.1667	1902.7	267.95	12.2	300.833	30.5367
151	Pointe Géologie	2014-11-04 02:00:57	910.5	60.1667	1995.92	267.85	14.2	390.833	53.7558
152	Pointe Géologie	2014-11-04 03:00:55	910.5	60.1667	1755.35	267.35	13.8	407.5	64.6167
153	Pointe Géologie	2014-11-04 04:00:52	910.5	60.1667	2027.4	267.55	15	350.333	68.717
154	Pointe Géologie	2014-11-04 05:00:51	910.5	60.1667	1665.64	266.85	12.7	260.333	84.1012
155	Pointe Géologie	2014-11-04 06:00:49	910.5	60.1667	2300.22	266.75	14.2	162.833	89.513
156	Pointe Géologie	2014-11-04 07:00:47	910.5	60.1667	2220.8	266.85	14.3	127.333	92.6177
157	Pointe Géologie	2014-11-04 09:00:42	910.5	60.1667	2852.68	266.85	12.7	50.3333	93.6823
158	Pointe Géologie	2014-11-04 10:00:41	910.5	60.1667	637.041	266.95	10.4	24.8333	93.5892
159	Pointe Géologie	2014-11-04 11:00:38	910.5	60.1667	2840.73	266.85	11.2	0	93.6823
160	Pointe Géologie	2014-11-04 12:00:37	934	58	2218.42	266.65	10.2	0	92.8022
161	Pointe Géologie	2014-11-04 13:00:35	934	58	3101.65	266.75	8.8	0	89.513
162	Pointe Géologie	2014-11-04 14:00:32	934	58	1652.41	266.75	8.1	0	86.3161
163	Pointe Géologie	2014-11-04 15:00:30	934	58	2146.52	267.05	6.4	0	78.6217
164	Pointe Géologie	2014-11-04 16:00:28	934	58	2414.2	266.55	5.2	0	71.5395
165	Pointe Géologie	2014-11-04 17:16:55	934	58	2720.87	265.75	2.5	0	78.5689
166	Pointe Géologie	2014-11-04 19:33:58	934	58	3153.24	266.05	7.6	167	57.9462
167	Pointe Géologie	2014-11-10 22:00:55	772	71.5	2977.82	266.35	1.9	443	49.2145
168	Pointe Géologie	2014-11-10 23:00:54	772	71.5	2733.88	267.65	0.9	505	46.4699
169	Pointe Géologie	2014-11-11 00:00:52	772	71.5	2700.65	268.25	1.3	674.333	49.343
170	Pointe Géologie	2014-11-11 01:00:50	772	71.5	2455.94	268.75	1.9	743.833	39.6966
171	Pointe Géologie	2014-11-11 02:00:48	772	71.5	3092.2	268.75	3.9	776.833	54.3216
172	Pointe Géologie	2014-11-11 03:00:47	772	71.5	2841.12	268.95	5	780.167	55.2563
173	Pointe Géologie	2014-11-11 04:00:45	772	71.5	2495.34	269.15	5.5	748.833	57.2276
174	Pointe Géologie	2014-11-11 05:00:43	772	71.5	1561.88	268.65	6.5	689.333	63.7868
175	Pointe Géologie	2014-11-11 06:00:41	772	71.5	1491.56	269.05	4.6	597.5	65.6168
176	Pointe Géologie	2014-11-11 07:00:40	772	71.5	1482.68	268.15	5.6	486.833	70.41
177	Pointe Géologie	2014-11-11 08:00:37	772	71.5	1439.08	267.05	6.2	362.833	75.4344
178	Pointe Géologie	2014-11-11 09:00:08	772	71.5	1437.63	267.45	1.1	231.333	71.9601
179	Pointe Géologie	2014-11-11 10:00:07	772	71.5	1975.47	267.25	0.8	114.833	65.7413
180	Pointe Géologie	2014-11-11 11:00:05	772	71.5	1990.91	265.65	4.6	35.5	63.5641
181	Pointe Géologie	2014-11-11 12:00:03	745	73.75	2048.08	266.35	6.3	0	40.6555
182	Pointe Géologie	2014-11-11 13:00:01	745	73.75	2018.17	266.35	3.9	0	35.306
183	Pointe Géologie	2014-11-11 14:01:00	745	73.75	2065.82	265.55	1.9	0	37.7451
184	Pointe Géologie	2014-11-11 15:00:57	745	73.75	2269.06	264.85	0.8	0	40.1809
185	Pointe Géologie	2014-11-11 16:00:56	745	73.75	2513.96	264.15	1.3	0	41.5554
186	Pointe Géologie	2014-11-11 17:00:53	745	73.75	2396.59	262.75	1.8	0	47.683
187	Pointe Géologie	2014-11-11 18:00:51	745	73.75	2523.59	264.35	1	72.6667	43.6555
188	Pointe Géologie	2014-11-11 19:00:49	745	73.75	2597.89	265.95	4.6	105	40.8176
189	Pointe Géologie	2014-11-11 20:00:47	745	73.75	2607.09	267.05	5.8	172.667	36.1235
190	Pointe Géologie	2014-11-11 21:00:45	745	73.75	2795.28	267.25	4.7	211.5	40.2931
191	Pointe Géologie	2014-11-11 23:00:41	745	73.75	1396.92	268.05	7.1	367	42.0777
192	Pointe Géologie	2014-11-12 10:00:36	745	73.75	1487.98	265.35	8.9	53.6667	92.9298
193	Pointe Géologie	2014-11-12 11:00:33	745	73.75	1457.59	265.25	11.3	0	94.104
194	Pointe Géologie	2014-11-12 12:00:31	718	76	2135.06	265.45	8.8	0	94.9964
195	Pointe Géologie	2014-11-12 13:00:29	718	76	1527.1	266.35	9	0	88.8001
196	Pointe Géologie	2014-11-12 14:00:27	718	76	1686.7	267.55	10	0	77.1745
197	Pointe Géologie	2014-11-12 15:00:25	718	76	2080.21	267.75	11.1	0	78.0762
198	Pointe Géologie	2014-11-12 16:00:22	718	76	1293.44	267.35	11.8	0	79.4468
199	Pointe Géologie	2014-11-12 17:00:20	718	76	1624.66	267.05	11.5	0	80.7466
200	Pointe Géologie	2014-11-12 18:00:19	718	76	1544.21	266.55	13.9	23.1667	83.2848
201	Pointe Géologie	2014-11-12 19:00:17	718	76	1177.12	266.75	13	59.5	76.7254
202	Pointe Géologie	2014-11-12 20:00:15	718	76	1226.54	266.45	13.1	76.8333	75.886
203	Pointe Géologie	2014-11-12 21:00:13	718	76	1722.28	267.65	10.9	237.167	66.5365
204	Pointe Géologie	2014-11-17 22:00:48	508.714	90.2857	3985.39	264.05	3	499.167	52.5433
205	Pointe Géologie	2014-11-17 23:00:46	508.714	90.2857	2299.15	264.75	3.1	615.667	50.0044
206	Pointe Géologie	2014-11-18 00:00:44	508.714	90.2857	2254.89	265.45	1.7	713.167	50.7367
207	Pointe Géologie	2014-11-18 01:00:42	508.714	90.2857	2670.41	266.45	1.3	785.167	43.8215
208	Pointe Géologie	2014-11-18 02:00:41	508.714	90.2857	2606.54	266.85	2.1	817.333	51.0994
209	Pointe Géologie	2014-11-18 03:00:40	508.714	90.2857	2381.4	267.05	2.4	810.667	45.6856
210	Pointe Géologie	2014-11-18 04:00:38	508.714	90.2857	2189.64	267.15	1.6	781.833	43.5174
211	Pointe Géologie	2014-11-18 05:00:36	508.714	90.2857	1878.47	267.75	1.7	720.667	46.4237
212	Pointe Géologie	2014-11-18 06:00:35	508.714	90.2857	2136.75	269.75	3	633.833	46.5442
213	Pointe Géologie	2014-11-18 07:00:33	508.714	90.2857	3043.37	268.65	4.5	522.333	53.3299
214	Pointe Géologie	2014-11-18 08:00:31	508.714	90.2857	3253.95	266.65	5.7	398.333	66.1349
215	Pointe Géologie	2014-11-18 09:00:29	508.714	90.2857	2873.97	265.25	7.1	275.167	69.2259
216	Pointe Géologie	2014-11-18 10:00:27	508.714	90.2857	3778.86	263.85	6.6	156.167	70.1973
217	Pointe Géologie	2014-11-18 11:00:25	508.714	90.2857	3265.14	262.25	6.6	62	75.7819
218	Pointe Géologie	2014-11-18 12:00:23	466.857	93.1429	2886.03	260.25	1.6	0	80.7159
219	Pointe Géologie	2014-11-18 13:00:21	466.857	93.1429	2328.1	259.45	3.4	0	87.0904
220	Pointe Géologie	2014-11-18 14:00:18	466.857	93.1429	2208.46	258.15	2.2	0	85.9018
221	Pointe Géologie	2014-11-18 15:00:16	466.857	93.1429	2252.81	257.95	1.1	0	89.5621
222	Pointe Géologie	2014-11-18 16:00:14	466.857	93.1429	2303.09	256.15	3.2	0	87.6255
223	Pointe Géologie	2014-11-18 17:00:11	466.857	93.1429	2343.9	254.95	0.8	0	91.0716
224	Pointe Géologie	2014-11-18 18:00:09	466.857	93.1429	2873.22	256.05	1.9	112.333	82.9713
225	Pointe Géologie	2014-11-18 19:00:06	466.857	93.1429	3109.12	261.25	1.6	162	64.1585
226	Pointe Géologie	2014-11-18 20:00:05	466.857	93.1429	2673.05	263.95	1.5	255.333	49.3084
227	Pointe Géologie	2014-11-18 21:00:02	466.857	93.1429	2985.28	264.25	2.4	378.5	48.0689
228	Pointe Géologie	2014-11-18 22:00:01	466.857	93.1429	5906.31	265.35	3.1	500	46.4649
229	Pointe Géologie	2014-11-18 23:00:00	466.857	93.1429	3252.79	265.85	2.4	616.5	50.5352
230	Pointe Géologie	2014-11-19 00:00:58	466.857	93.1429	5046.8	265.35	1.9	716.5	55.1095
231	Pointe Géologie	2014-11-19 01:00:57	466.857	93.1429	5479.1	267.85	0	784.333	50.5937
232	Pointe Géologie	2014-11-19 02:00:56	466.857	93.1429	6054.78	268.35	0.8	824	54.538
233	Pointe Géologie	2014-11-19 03:00:55	466.857	93.1429	8766.49	267.55	0.8	818.167	60.2596
234	Pointe Géologie	2014-11-19 04:00:53	466.857	93.1429	7465.21	267.65	1.2	791.667	63.3681
235	Pointe Géologie	2014-11-19 05:00:52	466.857	93.1429	6110.16	268.45	1.1	731.333	53.4361
236	Pointe Géologie	2014-11-19 06:00:50	466.857	93.1429	5915.86	269.95	0.7	638.833	53.6777
237	Pointe Géologie	2014-11-19 07:00:48	466.857	93.1429	6151.51	268.45	0.8	525.667	55.5316
238	Pointe Géologie	2014-11-19 08:00:47	466.857	93.1429	6338.04	268.65	0.6	395.833	61.6954
239	Pointe Géologie	2014-11-19 09:00:45	466.857	93.1429	7323.36	266.45	1.7	271.833	64.129
240	Pointe Géologie	2014-11-19 10:00:43	466.857	93.1429	4435.6	266.55	1.4	155.333	65.133
241	Pointe Géologie	2014-11-19 11:00:41	466.857	93.1429	6372.08	265.65	2	62.8333	66.7962
242	Pointe Géologie	2014-11-19 12:00:39	425	96	7267.44	265.55	1.4	0	59.3137
243	Pointe Géologie	2014-11-19 13:00:37	425	96	5358.11	266.25	4.3	0	52.4763
244	Pointe Géologie	2014-11-19 14:00:35	425	96	4073.52	266.75	4.8	0	44.7565
245	Pointe Géologie	2014-11-19 15:00:33	425	96	3177.5	266.75	7.1	0	41.5596
246	Pointe Géologie	2014-11-19 16:00:30	425	96	3345.87	266.45	5.4	0	40.615
247	Pointe Géologie	2014-11-19 17:00:29	425	96	3535.98	266.25	7.2	0	37.4831
248	Pointe Géologie	2014-11-19 18:00:26	425	96	2863.13	266.25	7.8	61.1667	37.4831
249	Pointe Géologie	2014-11-19 19:00:25	425	96	2910.26	266.85	7.8	148.833	35.1309
250	Pointe Géologie	2014-11-19 20:00:23	425	96	2386.78	266.85	6.4	257.833	38.3246
251	Pointe Géologie	2014-11-19 21:00:21	425	96	3406.44	265.95	2.9	384.333	44.04
252	Pointe Géologie	2014-11-24 08:00:29	261.571	102.857	4453.31	270.15	2.3	429	58.7222
253	Pointe Géologie	2014-11-24 09:00:27	261.571	102.857	4017.95	270.55	3.4	300.833	43.0975
254	Pointe Géologie	2014-11-24 10:00:25	261.571	102.857	3148.6	269.75	4.8	188.5	42.407
255	Pointe Géologie	2014-11-24 11:00:23	261.571	102.857	3836.22	268.85	5.8	85.1667	38.6135
256	Pointe Géologie	2014-11-24 12:00:21	220.714	104.571	2635.4	267.45	8.7	27.3333	40.213
257	Pointe Géologie	2014-11-24 13:00:19	220.714	104.571	2285.96	266.55	9.7	0	37.3714
258	Pointe Géologie	2014-11-24 14:00:16	220.714	104.571	1566.44	266.25	12	0	35.3412
259	Pointe Géologie	2014-11-24 15:00:15	220.714	104.571	1792.28	265.85	13.9	0	34.4069
260	Pointe Géologie	2014-11-24 16:00:12	220.714	104.571	1146.6	264.95	15.1	0	37.9711
261	Pointe Géologie	2014-11-24 17:00:11	220.714	104.571	1073.86	264.85	11.3	29.8333	36.923
262	Pointe Géologie	2014-11-24 18:00:08	220.714	104.571	585.655	264.25	15.8	80.1667	40.4216
263	Pointe Géologie	2014-11-24 19:00:06	220.714	104.571	437.795	265.75	14.2	166.167	31.2123
264	Pointe Géologie	2014-11-24 20:00:05	220.714	104.571	1159.52	266.25	10.1	278.5	32.1284
265	Pointe Géologie	2014-11-24 21:00:02	220.714	104.571	452.673	266.85	9.4	381.833	33.0017
266	Pointe Géologie	2014-11-24 23:00:59	220.714	104.571	525.112	268.75	6.6	651.167	32.384
267	Pointe Géologie	2014-12-02 04:00:55	70.6667	109.667	471.478	269.25	2.5	818.167	76.9206
268	Pointe Géologie	2014-12-02 05:00:53	70.6667	109.667	669.392	270.25	1	692.5	72.0434
269	Pointe Géologie	2014-12-02 06:00:52	70.6667	109.667	386.352	271.25	2.7	560.333	65.2175
270	Pointe Géologie	2014-12-02 07:00:50	70.6667	109.667	1011.9	269.25	6.5	504.167	73.8022
271	Pointe Géologie	2014-12-02 08:00:49	70.6667	109.667	603.543	268.75	7.3	454.5	76.2592
272	Pointe Géologie	2014-12-02 09:00:46	70.6667	109.667	731.017	267.95	7.3	330.5	77.9211
273	Pointe Géologie	2014-12-02 10:00:44	70.6667	109.667	536.9	266.25	6.8	211.5	76.0371
274	Pointe Géologie	2014-12-02 11:00:43	70.6667	109.667	278.599	265.85	2.1	111.5	74.1899
275	Pointe Géologie	2014-12-02 12:00:40	57	110	156.945	265.25	0.8	42.1667	69.2259
276	Pointe Géologie	2014-12-02 13:00:38	57	110	228.92	264.25	2.1	0	60.0861
277	Pointe Géologie	2014-12-02 14:00:36	57	110	187.807	263.45	1.8	0	59.4653
278	Pointe Géologie	2014-12-02 15:00:34	57	110	350.845	262.45	3.3	0	60.0601
279	Pointe Géologie	2014-12-02 16:00:32	57	110	364.76	261.25	5.5	0	61.9073
280	Pointe Géologie	2014-12-02 17:00:29	57	110	459.931	261.15	2.7	36.3333	66.4758
281	Pointe Géologie	2014-12-02 18:00:27	57	110	399.021	261.85	3.8	93.3333	62.6576
282	Pointe Géologie	2014-12-02 19:00:25	57	110	294.868	263.25	6.5	186.833	58.4803
283	Pointe Géologie	2014-12-02 20:00:23	57	110	346.18	263.05	9.5	302.5	64.1249
284	Pointe Géologie	2014-12-02 21:10:45	57	110	242.931	264.85	4.5	445.5	53.2125
285	Pointe Géologie	2015-09-02 23:00:28	2888.38	1440	6131.48	252.85	2	76.8333	85.6449
286	Pointe Géologie	2015-09-03 22:42:54	2769	1466	8078.75	252.65	0.3	61.1667	53.9406
287	Pointe Géologie	2015-09-07 20:05:55	2671	1570	2611.83	262.85	10.9	0	84.1932
288	Pointe Géologie	2015-11-05 00:59:28	1950.62	2116.04	14008.3	260.85	5.6	573.5	59.894
289	Pointe Géologie	2015-11-05 02:12:53	1950.62	2116.04	14123.4	261.95	3.6	676	54.7709
290	Pointe Géologie	2015-11-05 04:00:02	1950.62	2116.04	12592	262.75	1.2	548.833	49.9009
291	Pointe Géologie	2015-11-05 05:00:02	1950.62	2116.04	14576	263.65	1.3	457.833	48.3568
292	Pointe Géologie	2015-11-05 06:00:02	1950.62	2116.04	13646.5	263.65	2	472.667	50.5548
293	Pointe Géologie	2015-11-05 07:00:02	1950.62	2116.04	13656.5	263.85	2.4	395	47.1638
294	Pointe Géologie	2015-11-05 08:00:02	1950.62	2116.04	13757.3	263.65	3	213.167	50.5548
295	Pointe Géologie	2015-11-05 09:00:02	1950.62	2116.04	15307.4	263.65	2	153.667	46.1588
296	Pointe Géologie	2015-11-05 10:00:01	1950.62	2116.04	11196.9	265.65	8.3	83.5	24.7792
297	Pointe Géologie	2015-11-05 11:00:01	1950.62	2116.04	12620.3	264.55	6.6	0	27.2304
298	Pointe Géologie	2015-11-05 12:00:00	1950.62	2116.04	10962	262.85	3.6	0	33.2341
299	Pointe Géologie	2015-11-05 18:56:37	1957	2148.48	10433.9	261.85	6.3	90.8333	25.7344
300	Pointe Géologie	2015-11-05 19:00:07	1957	2148.48	9839.41	261.75	6	94.1667	25.76
301	Pointe Géologie	2015-11-05 20:00:06	1957	2148.48	12552.6	262.45	6.4	184.333	24.4689
302	Pointe Géologie	2015-11-05 21:00:06	1957	2148.48	14423.3	262.85	3.5	293.333	27.6951
303	Pointe Géologie	2015-11-09 21:00:19	1898.87	2278.22	8828.04	266.05	7.1	319	32.1924
304	Pointe Géologie	2015-11-09 23:00:19	1898.87	2278.22	12803.5	267.65	2.7	524	30.6279
305	Pointe Géologie	2016-09-12 23:00:15	2066.22	1131.67	2894.75	247.05	3.6	165.5	73.8399
306	Pointe Géologie	2016-09-13 00:00:15	2066.22	1131.67	3395.32	246.65	3	254.167	75.4303
307	Pointe Géologie	2016-09-13 01:00:14	2066.22	1131.67	3464.87	248.55	7.9	326.333	71.4844
308	Pointe Géologie	2016-09-13 02:00:13	2066.22	1131.67	3523.85	249.35	4.6	364.667	67.1246
309	Pointe Géologie	2016-09-13 03:00:12	2066.22	1131.67	3467.77	249.85	2.4	367.5	68.0552
310	Pointe Géologie	2016-09-13 04:00:12	2066.22	1131.67	3442.14	249.45	1.9	337.333	68.3238
311	Pointe Géologie	2016-09-13 05:00:11	2066.22	1131.67	3093.14	247.95	3.8	278.833	68.0548
312	Pointe Géologie	2016-09-13 06:00:10	2066.22	1131.67	3080.84	247.45	1.8	192.833	70.9702
313	Pointe Géologie	2016-09-13 07:00:09	2066.22	1131.67	2938.09	247.85	4.6	96	73.2628
314	Pointe Géologie	2016-09-13 08:00:07	2066.22	1131.67	1835.97	247.55	5.3	0	73.4788
315	Pointe Géologie	2016-09-13 09:00:06	2066.22	1131.67	1534.07	246.25	2.1	0	78.3374
316	Pointe Géologie	2016-09-13 19:42:48	2015.11	1152.33	865.606	242.05	2.7	0	85.6854
317	Pointe Géologie	2016-09-13 20:00:17	2015.11	1152.33	1222.37	243.75	4.8	0	80.2708
318	Pointe Géologie	2016-09-13 21:00:15	2015.11	1152.33	1050.06	243.65	3.7	0	74.9923
319	Pointe Géologie	2016-09-13 23:00:13	2015.11	1152.33	1807	245.05	2.4	172.833	72.656
320	Pointe Géologie	2016-09-20 18:59:34	2446.57	1297	3270.63	253.05	4	0	96.4653
321	Pointe Géologie	2016-09-20 19:00:04	2446.57	1297	3297.82	253.05	4	0	96.4653
322	Pointe Géologie	2016-09-20 20:00:03	2446.57	1297	3315.34	253.95	2.1	0	95.6095
323	Pointe Géologie	2016-09-20 21:00:02	2446.57	1297	3301.65	254.75	3.3	0	96.0551
324	Pointe Géologie	2016-09-20 23:00:00	2446.57	1297	2917.05	256.95	5.3	120.667	96.3302
325	Pointe Géologie	2016-09-29 01:00:03	2426.38	1462.33	2303.94	263.85	10.5	258.667	97.6181
326	Pointe Géologie	2016-10-06 22:00:14	2131.22	1755.22	626.592	258.95	22.3	124.333	96.7376
327	Pointe Géologie	2016-10-06 23:00:13	2131.22	1755.22	746.413	259.15	23.4	196.5	96.5454
328	Pointe Géologie	2016-10-07 01:00:11	2131.22	1755.22	1009.55	260.05	15.6	323.5	96.8241
329	Pointe Géologie	2016-10-07 02:00:11	2131.22	1755.22	1408.48	260.15	14.8	349.167	95.5899
330	Pointe Géologie	2016-10-07 03:00:10	2131.22	1755.22	1320.1	260.65	16.8	318.167	95.1155
331	Pointe Géologie	2016-10-07 04:00:09	2131.22	1755.22	863.478	260.65	19.1	296.167	96.2478
332	Pointe Géologie	2016-10-07 05:00:09	2131.22	1755.22	1090.04	260.15	18.1	244	96.7278
333	Pointe Géologie	2016-10-07 06:00:08	2131.22	1755.22	1436.67	261.75	14.2	192.833	95.2
334	Pointe Géologie	2016-10-07 07:00:07	2131.22	1755.22	1607.01	261.05	14.7	134.333	94.7377
335	Pointe Géologie	2016-10-07 08:00:06	2131.22	1755.22	1424.99	260.85	13.8	70.3333	93.7963
336	Pointe Géologie	2016-10-07 09:00:06	2131.22	1755.22	1233.17	260.85	13.6	0	91.5362
337	Pointe Géologie	2016-10-07 10:00:05	2131.22	1755.22	1134.93	260.15	14	0	91.038
338	Pointe Géologie	2016-10-07 17:31:59	2091.11	1794.11	1479.16	258.25	9.8	0	66.1018
339	Pointe Géologie	2016-10-07 18:00:28	2091.11	1794.11	1675.76	257.95	10.6	0	66.2992
340	Pointe Géologie	2016-10-07 19:00:27	2091.11	1794.11	2539.05	257.95	10.5	0	60.4835
341	Pointe Géologie	2016-10-07 20:00:26	2091.11	1794.11	3674.23	257.85	5.7	40.1667	58.2151
342	Pointe Géologie	2016-10-07 21:00:25	2091.11	1794.11	4802.26	257.65	5.8	136.167	55.9976
343	Pointe Géologie	2016-10-07 23:00:01	2091.11	1794.11	5482.69	256.45	1.1	361	67.2946
344	Pointe Géologie	2016-10-08 01:00:04	2091.11	1794.11	8054.57	258.05	1	522	60.4234
345	Pointe Géologie	2016-10-13 00:00:24	1642.33	1342.33	3703.33	264.65	8.8	414	57.6711
346	Pointe Géologie	2016-10-13 01:00:23	1642.33	1342.33	4349.68	265.35	7.1	597.833	52.9484
347	Pointe Géologie	2016-10-13 02:00:23	1642.33	1342.33	4512.24	265.15	11.6	522.833	56.3021
348	Pointe Géologie	2016-10-13 03:00:23	1642.33	1342.33	3241.55	264.85	12.2	554.833	59.7283
349	Pointe Géologie	2016-10-13 04:00:23	1642.33	1342.33	3185.1	264.15	12.5	352	61.2395
350	Pointe Géologie	2016-10-13 05:00:22	1642.33	1342.33	3285.53	263.55	11.8	236.667	66.0068
351	Pointe Géologie	2016-10-13 06:00:22	1642.33	1342.33	2331.69	263.15	11.8	172.833	66.2701
352	Pointe Géologie	2016-10-13 07:00:21	1642.33	1342.33	1556.62	262.75	12.4	117.833	70.9701
353	Pointe Géologie	2016-10-13 08:00:21	1642.33	1342.33	1597.75	262.85	11.4	65.8333	64.2527
354	Pointe Géologie	2016-10-13 09:00:20	1642.33	1342.33	1530.4	262.85	10.7	20.1667	60.9293
355	Pointe Géologie	2016-10-13 10:00:19	1642.33	1342.33	1321.54	262.75	9.4	0	58.7721
356	Pointe Géologie	2016-10-13 11:00:19	1642.33	1342.33	1049.14	262.25	4.8	0	63.5231
357	Pointe Géologie	2016-10-13 18:00:13	1540.17	1219.67	622.992	258.95	14.1	0	63.3401
358	Pointe Géologie	2016-10-13 19:00:12	1540.17	1219.67	392.903	258.05	16.1	0	63.9094
359	Pointe Géologie	2016-10-13 20:00:11	1540.17	1219.67	844.152	257.05	14.8	76.8333	68.0684
360	Pointe Géologie	2016-10-13 21:00:10	1540.17	1219.67	637.869	258.35	14.8	171.833	61.402
361	Pointe Géologie	2016-10-13 23:00:08	1540.17	1219.67	1250.07	258.95	12.4	412.167	57.5819
362	Pointe Géologie	2016-10-14 01:00:29	1540.17	1219.67	1215.77	259.75	12	569.5	61.6956
363	Pointe Géologie	2016-10-18 22:00:06	1324	1472.33	1171.42	261.55	14.3	211.167	94.2675
364	Pointe Géologie	2016-10-18 23:00:05	1324	1472.33	1633.61	262.25	12.2	290.667	93.613
365	Pointe Géologie	2016-10-19 00:00:04	1324	1472.33	2263.44	262.85	11	469.833	90.84
366	Pointe Géologie	2016-10-19 01:00:04	1324	1472.33	2707.23	263.45	11.6	580.5	85.8943
367	Pointe Géologie	2016-10-19 02:00:04	1324	1472.33	3351.89	263.95	9.8	550.333	86.5636
368	Pointe Géologie	2016-10-19 03:00:03	1324	1472.33	3577.54	264.65	7.2	430.5	82.6982
369	Pointe Géologie	2016-10-19 04:00:03	1324	1472.33	3795.35	264.45	7.2	430.5	76.3211
370	Pointe Géologie	2016-10-19 05:00:03	1324	1472.33	3637.98	264.25	7.3	314.5	71.0108
371	Pointe Géologie	2016-10-19 06:00:02	1324	1472.33	3730	263.65	8.8	260.5	65.9411
372	Pointe Géologie	2016-10-19 07:00:02	1324	1472.33	3789.19	264.15	2.9	164.5	66.7073
373	Pointe Géologie	2016-10-19 08:00:02	1324	1472.33	3155.77	263.05	7.3	128.833	64.1249
374	Pointe Géologie	2016-10-19 09:00:01	1324	1472.33	3430.75	262.95	6.5	105.167	61.9753
375	Pointe Géologie	2016-10-19 10:00:00	1324	1472.33	2887.6	261.25	5.4	0	66.4096
376	Pointe Géologie	2016-10-19 11:00:00	1324	1472.33	2547.64	260.25	7.2	0	67.0737
377	Pointe Géologie	2016-10-19 12:00:29	1295.5	1566.17	2184.19	259.45	4.6	0	69.9015
378	Pointe Géologie	2016-10-19 16:25:55	1295.5	1566.17	1648.46	259.35	5.2	0	69.9711
379	Pointe Géologie	2016-10-19 17:00:24	1295.5	1566.17	2267.54	259.45	8.1	0	65.3178
380	Pointe Géologie	2016-10-19 18:00:23	1295.5	1566.17	2533.47	258.95	7.4	0	63.3401
381	Pointe Géologie	2016-10-19 19:00:22	1295.5	1566.17	3041.15	259.25	6.7	20.1667	65.4478
382	Pointe Géologie	2016-10-19 20:00:22	1295.5	1566.17	3291.76	259.15	7.9	96	59.7662
383	Pointe Géologie	2016-10-19 21:00:21	1295.5	1566.17	4069.61	259.75	6.4	218.5	59.4106
384	Pointe Géologie	2016-10-19 23:00:20	1295.5	1566.17	3311.19	261.35	4.5	455.167	56.2234
385	Pointe Géologie	2016-10-20 01:00:08	1295.5	1566.17	2670.28	262.25	3.4	605.167	53.4931
386	Pointe Géologie	2016-10-24 22:00:20	1270.33	1857.33	819.124	262.95	20.6	217.5	96.2831
387	Pointe Géologie	2016-10-24 23:00:20	1270.33	1857.33	973.482	262.85	22.4	296.167	95.2712
388	Pointe Géologie	2016-10-25 00:00:19	1270.33	1857.33	1057.38	263.75	18.1	332.667	94.4215
389	Pointe Géologie	2016-10-25 01:00:19	1270.33	1857.33	1338.15	264.15	17.3	369.333	94.0464
390	Pointe Géologie	2016-10-25 02:00:18	1270.33	1857.33	1628.96	264.55	15.2	450.667	93.6727
391	Pointe Géologie	2016-10-25 03:00:18	1270.33	1857.33	1941.54	264.65	14	520.167	87.0507
392	Pointe Géologie	2016-10-25 04:00:18	1270.33	1857.33	2422.59	265.35	12.3	531	71.3182
393	Pointe Géologie	2016-10-25 06:00:17	1270.33	1857.33	3277.64	266.05	6.3	323.5	60.0924
394	Pointe Géologie	2016-10-25 07:00:17	1270.33	1857.33	2898.08	265.55	9.7	233.167	57.1568
395	Pointe Géologie	2016-10-25 08:00:16	1270.33	1857.33	3218.99	265.55	9.5	144.5	52.8431
396	Pointe Géologie	2016-10-25 09:00:16	1270.33	1857.33	3359.4	265.05	9.6	68.5	55.2743
397	Pointe Géologie	2016-10-25 10:00:15	1270.33	1857.33	2585.88	264.55	10.6	0	56.6393
398	Pointe Géologie	2016-10-25 11:00:15	1270.33	1857.33	2415.71	264.45	10.7	0	50.1539
399	Pointe Géologie	2016-10-25 12:00:14	1271.17	1906.67	2021.08	263.85	11.1	0	53.7448
400	Pointe Géologie	2016-10-25 15:59:12	1271.17	1906.67	929.883	262.45	12	0	53.3868
401	Pointe Géologie	2016-10-25 16:00:12	1271.17	1906.67	1081.49	262.45	11.8	0	54.499
402	Pointe Géologie	2016-10-25 17:00:11	1271.17	1906.67	1262.3	261.75	11.5	0	57.12
403	Pointe Géologie	2016-10-25 18:00:10	1271.17	1906.67	1325.83	261.15	13.2	0	63.0956
404	Pointe Géologie	2016-10-25 19:00:09	1271.17	1906.67	1073.86	260.75	13.7	32.8333	69.0033
405	Pointe Géologie	2016-10-25 20:00:09	1271.17	1906.67	817.311	260.75	15.2	86.8333	69.0033
406	Pointe Géologie	2016-10-25 21:00:08	1271.17	1906.67	1290.22	261.05	15.7	202	62.0306
407	Pointe Géologie	2016-10-25 23:00:07	1271.17	1906.67	1271.46	261.95	13	341	62.5953
408	Pointe Géologie	2016-11-21 01:00:01	482	1098.33	3195.18	270.45	2.9	791.667	47.2489
409	Pointe Géologie	2016-11-28 11:04:41	312.286	929.571	2717.97	273.65	1.8	64.8333	69.654
410	Pointe Géologie	2017-09-06 00:00:04	2642.75	821	3529.11	260.95	4.4	118.5	63.2213
411	Pointe Géologie	2017-09-06 01:00:04	2642.75	821	3810.47	261.85	5.1	179.833	57.0632
412	Pointe Géologie	2017-09-06 02:00:04	2642.75	821	3945.63	262.15	4.4	169.833	54.662
413	Pointe Géologie	2017-09-06 03:00:04	2642.75	821	3425.53	259.45	5.9	174.833	72.1933
414	Pointe Géologie	2017-09-06 04:00:04	2642.75	821	3306.45	259.35	6.5	168.5	66.5299
415	Pointe Géologie	2017-09-06 05:00:25	2642.75	821	3231.97	258.65	7.4	116.333	73.9251
416	Pointe Géologie	2017-09-06 06:00:25	2642.75	821	3039	258.35	7.5	80.6667	74.1459
417	Pointe Géologie	2017-09-06 07:00:25	2642.75	821	2601.06	257.95	6.7	27.8333	76.7675
418	Pointe Géologie	2017-09-06 08:00:25	2642.75	821	2590.07	257.95	4	0	75.6044
419	Pointe Géologie	2017-09-06 09:00:24	2642.75	821	2770.27	257.95	1.8	0	75.6044
420	Pointe Géologie	2017-09-07 01:00:21	2469.88	916	2390.97	261.25	14.1	154.167	75.4143
421	Pointe Géologie	2017-09-24 00:00:12	1648.2	1690.29	8167.82	254.05	1.2	316.167	54.4072
422	Pointe Géologie	2017-09-24 01:00:10	1648.2	1690.29	5699.49	254.25	1.1	376.167	59.1261
423	Pointe Géologie	2017-09-24 02:00:08	1648.2	1690.29	8790.62	254.55	0.9	408.333	52.9352
424	Pointe Géologie	2017-09-24 03:00:06	1648.2	1690.29	9668.97	254.45	1	409	55.3962
425	Pointe Géologie	2017-09-24 08:00:23	1648.2	1690.29	9919.54	251.05	2.2	56.3333	67.2547
426	Pointe Géologie	2017-09-24 22:29:41	1618	1704.86	5765.99	245.45	6.9	177.667	78.9523
427	Pointe Géologie	2017-09-24 23:00:05	1618	1704.86	3795.46	246.65	12.2	119.833	83.2334
428	Pointe Géologie	2017-10-01 00:00:29	1420.67	1792.29	1513.25	255.35	13.5	381.833	97.8724
429	Pointe Géologie	2017-10-01 01:00:27	1420.67	1792.29	1444.42	256.65	8	446.167	95.4394
430	Pointe Géologie	2017-10-01 02:00:24	1420.67	1792.29	2329.8	257.15	7.6	471.167	91.4493
431	Pointe Géologie	2017-10-01 03:00:21	1420.67	1792.29	2253.19	258.05	6.7	467.5	83.6632
432	Pointe Géologie	2017-10-01 04:00:18	1420.67	1792.29	2479.67	258.05	3.6	440.333	69.7193
433	Pointe Géologie	2017-10-01 05:00:16	1420.67	1792.29	2039.23	257.75	5.1	384.667	62.9348
434	Pointe Géologie	2017-10-01 06:00:13	1420.67	1792.29	3069.51	255.15	5.5	302.667	70.5602
435	Pointe Géologie	2017-10-01 07:00:11	1420.67	1792.29	3643.92	255.15	4.6	199.833	70.5602
436	Pointe Géologie	2017-10-01 08:00:08	1420.67	1792.29	3682.98	254.35	2.6	92.8333	74.7385
437	Pointe Géologie	2017-10-01 09:00:05	1420.67	1792.29	3514.05	254.15	3.1	0	70.0554
438	Pointe Géologie	2017-10-01 10:00:02	1420.67	1792.29	1730.47	252.25	5.4	0	65.2314
439	Pointe Géologie	2017-10-01 18:04:06	1387.78	1806.86	1164.48	253.55	7.2	0	65.6127
440	Pointe Géologie	2017-10-01 19:00:02	1387.78	1806.86	1385.1	252.25	4.3	0	75.0776
441	Pointe Géologie	2017-10-01 20:00:29	1387.78	1806.86	1905.62	251.05	2.3	0	80.9547
442	Pointe Géologie	2017-10-01 21:00:26	1387.78	1806.86	2461.04	253.55	1.6	95	66.8278
443	Pointe Géologie	2017-10-01 22:00:23	1387.78	1806.86	3362.31	253.35	1.7	194.167	66.9603
444	Pointe Géologie	2017-10-01 23:00:20	1387.78	1806.86	3553.01	255.25	1.7	296.167	59.7375
445	Pointe Géologie	2017-10-15 00:01:45	1889	2425.86	8558.79	264.65	12.7	477.5	50.0541
446	Pointe Géologie	2017-10-15 01:00:15	1889	2425.86	8126.11	265.35	9.1	533.167	54.029
447	Pointe Géologie	2017-10-15 02:00:15	1889	2425.86	13698	265.35	11.8	551	55.1095
448	Pointe Géologie	2017-10-15 03:00:15	1889	2425.86	16850.2	265.85	11.8	550.333	53.7608
449	Pointe Géologie	2017-10-15 04:00:15	1889	2425.86	20131.2	266.55	10.3	521	50.1844
450	Pointe Géologie	2017-10-15 05:00:16	1889	2425.86	19145.2	266.45	10.7	465.333	50.2344
451	Pointe Géologie	2017-10-15 06:00:16	1889	2425.86	19291.6	266.25	9.8	381.833	54.6182
452	Pointe Géologie	2017-10-15 07:00:16	1889	2425.86	22555.2	265.95	7.8	292.667	58.0039
453	Pointe Géologie	2017-10-15 08:00:16	1889	2425.86	18848.6	265.25	7.8	60	60.5727
454	Pointe Géologie	2017-10-15 09:00:16	1889	2425.86	18382.1	265.05	9.7	68.5	55.2743
455	Pointe Géologie	2017-10-15 10:00:16	1889	2425.86	14724.1	264.05	8.4	0	56.9219
456	Pointe Géologie	2017-10-15 11:00:16	1889	2425.86	12539.4	263.15	9.6	0	58.5386
457	Pointe Géologie	2017-10-15 18:00:15	2014	2423	6619.18	262.25	9.8	0	62.4087
458	Pointe Géologie	2017-10-15 19:00:14	2014	2423	7386.04	262.55	7.9	0	62.2226
459	Pointe Géologie	2017-10-15 20:00:14	2014	2423	9893.59	262.95	8.1	77.1667	61.9753
460	Pointe Géologie	2017-10-15 21:00:14	2014	2423	14108.8	263.75	7.7	182	60.3859
461	Pointe Géologie	2017-10-15 22:00:14	2014	2423	17568.4	264.35	2.4	292	60.0263
462	Pointe Géologie	2017-10-15 23:00:14	2014	2423	17853.9	265.85	4.5	396.833	55.9112
463	Pointe Géologie	2017-10-22 00:00:19	1831.43	2445.29	2327.58	262.55	8.9	360.5	50.0003
464	Pointe Géologie	2017-10-22 01:00:17	1831.43	2445.29	1682.21	262.95	7.3	401.833	49.8016
465	Pointe Géologie	2017-10-22 03:00:12	1831.43	2445.29	2523.49	263.95	4.9	647.333	50.4041
466	Pointe Géologie	2017-10-22 04:00:09	1831.43	2445.29	1905.25	264.15	6.5	618.833	49.2103
467	Pointe Géologie	2017-10-22 05:00:07	1831.43	2445.29	2267.5	263.55	6.4	411.833	57.2059
468	Pointe Géologie	2017-10-29 00:00:21	1814.2	2372.58	4163.44	263.55	15.2	572.5	46.2047
469	Pointe Géologie	2017-10-29 01:00:22	1814.2	2372.58	4529.19	264.15	15.1	627.333	47.0232
470	Pointe Géologie	2017-10-29 02:00:22	1814.2	2372.58	4804.12	264.45	14.9	646	50.1539
471	Pointe Géologie	2017-10-29 05:00:22	1814.2	2372.58	6085.7	265.55	10.4	492.5	50.6863
472	Pointe Géologie	2017-10-29 07:00:23	1814.2	2372.58	6838.19	265.55	7.6	309	51.7647
473	Pointe Géologie	2017-11-03 00:00:05	1712.78	2308.89	3914.29	267.85	2.6	591.667	62.1881
474	Pointe Géologie	2017-11-03 01:00:05	1712.78	2308.89	6488.01	267.85	1.3	488.167	65.3502
475	Pointe Géologie	2017-11-03 02:00:06	1712.78	2308.89	6299.24	266.65	2.8	504.667	65.0682
476	Pointe Géologie	2017-11-03 04:00:07	1712.78	2308.89	5340.31	267.35	3.4	420.333	69.9131
477	Pointe Géologie	2017-11-03 07:00:08	1712.78	2308.89	5619.62	267.75	1	201.333	78.0762
478	Pointe Géologie	2017-11-07 00:00:24	1271.89	2257.95	5880.19	264.55	6.2	618.167	51.1932
479	Pointe Géologie	2017-11-07 01:00:22	1271.89	2257.95	4762.69	265.35	4.9	676.667	52.9484
480	Pointe Géologie	2017-11-07 02:00:20	1271.89	2257.95	6254.33	266.25	2.1	704.5	44.9797
481	Pointe Géologie	2017-11-07 07:00:11	1271.89	2257.95	6455.24	265.35	2.6	329.833	52.9484
482	Pointe Géologie	2017-11-07 08:00:09	1271.89	2257.95	6193.18	264.65	3.2	226.333	58.7592
483	Pointe Géologie	2017-11-07 09:00:06	1271.89	2257.95	6274.3	263.85	4.5	120.667	66.9068
484	Pointe Géologie	2017-11-07 10:00:04	1271.89	2257.95	6034.53	263.05	3.5	46.3333	72.9697
485	Pointe Géologie	2017-11-07 11:00:01	1271.89	2257.95	5001.59	262.35	4.2	0	77.9332
486	Pointe Géologie	2017-11-07 12:00:29	1161.67	2245.21	4942.27	262.35	3.4	0	73.4799
487	Pointe Géologie	2017-11-07 13:00:26	1161.67	2245.21	4295.59	262.35	3.7	0	71.2532
488	Pointe Géologie	2017-11-07 14:00:23	1161.67	2245.21	4529.8	263.15	0.7	0	64.0611
489	Pointe Géologie	2017-11-15 06:32:28	1111.8	2476.6	4254.91	266.75	6.9	307.667	63.9379
490	Pointe Géologie	2017-11-15 07:00:27	1111.8	2476.6	4430.22	266.75	5.9	294.833	65.0035
491	Pointe Géologie	2017-11-15 08:00:25	1111.8	2476.6	4878.43	265.65	6.2	224.167	73.2604
492	Pointe Géologie	2017-11-15 09:00:23	1111.8	2476.6	4859.01	265.35	6.4	132	68.0765
493	Pointe Géologie	2017-11-15 10:00:20	1111.8	2476.6	4348.9	265.25	6.8	61.3333	65.981
494	Pointe Géologie	2017-11-15 11:00:18	1111.8	2476.6	4187.8	265.15	6.4	25.6667	69.2949
495	Pointe Géologie	2017-11-15 12:00:15	1182	2544	3947.39	264.65	6.4	0	68.5524
496	Pointe Géologie	2017-11-15 13:00:12	1182	2544	3385.23	264.45	5.1	0	67.5987
497	Pointe Géologie	2017-11-15 14:00:10	1182	2544	2783.9	265.75	7.7	0	52.738
498	Pointe Géologie	2017-11-15 15:00:07	1182	2544	2074.78	264.75	12.9	0	60.8749
499	Pointe Géologie	2017-11-15 16:00:05	1182	2544	1727.28	264.45	14.1	0	58.8763
500	Pointe Géologie	2017-11-15 18:00:29	1182	2544	1705.88	263.55	14.5	55.6667	63.8065
501	Pointe Géologie	2017-11-15 19:00:27	1182	2544	2046	263.75	15.3	96.3333	59.2879
502	Pointe Géologie	2017-11-15 20:00:24	1182	2544	1961.82	264.55	14.6	229.167	54.4609
503	Pointe Géologie	2017-11-15 21:00:22	1182	2544	2360.33	265.05	13	349	52.0229
504	Pointe Géologie	2017-11-15 22:00:19	1182	2544	2568.91	264.95	13.5	476.167	55.3294
505	Pointe Géologie	2017-11-15 23:00:17	1182	2544	3195.31	266.25	11	573.833	48.1925
506	Pointe Géologie	2017-11-26 01:00:15	491.75	2503.33	5156.82	272.95	3	730.167	69.1369
507	Pointe Géologie	2017-11-26 02:00:13	491.75	2503.33	5578.2	272.95	2.1	651	71.1409
508	Pointe Géologie	2017-11-26 03:00:11	491.75	2503.33	4703.33	273.75	1.4	694.5	70.5791
509	Atka Bay	2018-09-03 10:52:49	13520.5	105	17040	254.45	2.1	0.5	81.2
510	Atka Bay	2018-09-11 08:45:27	14804	2267	26002.8	240.45	2.5	26.7	74.5
511	Atka Bay	2018-10-01 08:42:39	6323	2184.5	22434.9	250.35	4.1	778.7	81.8
512	Atka Bay	2018-11-06 17:46:45	7488	4608	76166.1	267.25	4.8	816.3	89.9
513	Atka Bay	2018-11-09 18:12:21	6894	4981	51634.7	262.45	4.6	809.4	76.8
514	Atka Bay	2018-11-30 14:37:30	2584	8077	101314	267.45	3.3	1011.9	78.6
515	Atka Bay	2018-12-07 15:21:37	1858	8479	145917	269.55	4.4	988.8	76.4
516	Atka Bay	2018-12-07 19:54:07	2148	8658	147018	266.75	3.7	785.2	86.7
517	Atka Bay	2018-12-27 10:04:00	1084	8162.5	194620	270.85	5.1	0.1	79.5
518	Atka Bay	2018-12-28 10:43:35	1414	7442	233231	268.95	2.8	1013	90.9
519	Atka Bay	2019-09-07 13:37:52	12641	13	26460.4	241.95	2.8	802.2	61.6
520	Atka Bay	2019-09-14 15:49:47	13260	3042	73969.6	254.25	6.6	-0.2	80.7
521	Atka Bay	2019-09-16 15:26:46	11729	2710	31806.4	250.55	8.4	3.7	77.7
522	Atka Bay	2019-09-21 10:05:46	4699	3389	45113.3	248.35	8.8	254.9	68.7
523	Atka Bay	2019-09-26 13:37:03	6087	2564	20227.2	257.95	9.3	27.5	79.9
524	Atka Bay	2019-09-29 09:45:14	8105	3187	43145.5	241.25	2.5	870.5	72.7
525	Atka Bay	2019-10-01 18:47:10	4559	1789	17070.6	253.15	9.6	0.3	77.9
526	Atka Bay	2019-10-14 12:02:01	5522	4320	52141.8	257.35	5.5	0.3	67.7
527	Atka Bay	2019-10-17 15:41:18	4300	1726	15458.3	262.85	7.9	1.5	86.8
528	Atka Bay	2019-10-27 11:01:30	6976	5657	65211.2	258.45	5	990.3	74
529	Atka Bay	2019-11-14 10:52:40	3105	4427	28091.9	265.05	8.6	129.7	86.2
530	Atka Bay	2019-11-25 08:41:24	3586	6667	61097.2	262.55	1.4	764	78.6
531	Atka Bay	2019-11-27 12:39:28	2641	6578	99318.2	266.45	1.6	1042.1	79.7
532	Atka Bay	2020-10-09 18:53:02	5635	1588	12763.4	254.85	3.8	320.7	81
533	Atka Bay	2020-10-19 15:05:21	7602	5372	41081.7	251.85	4.1	938	65.6
534	Atka Bay	2020-10-26 11:35:42	5974	3572	18102.3	260.85	8.7	20.9	72.1
535	Atka Bay	2020-11-04 11:32:26	4799	2801	15958.4	262.65	9.7	998.9	72.6
536	Atka Bay	2020-11-08 12:35:06	7493	6350	62211	262.05	1.1	881.8	84
537	Atka Bay	2020-11-14 12:40:05	6064	6665	59327.4	270.15	9.5	348	85.2
