# Supplementary material for: Remote sensing of emperor penguin abundance and breeding success
Source: Nat Commun. 2024 May 29;15:4419. doi: 10.1038/s41467-024-48239-8 (PMC11137044; doi:10.1038/s41467-024-48239-8)
Supplement: Supplementary file 8 — Dataset 4 [file 41467_2024_48239_MOESM8_ESM.xlsx]

## Sheet: Sheet1
	colony_name	season	Value	nPairs	chicks	deadChicks	deadEggs
0	Atka Bay	2018	Predicted	9032.07	5657.32	2201.66	1173.09
1	Atka Bay	2018	True	8834	8739
2	Atka Bay	2019	Predicted	8997.31	6170.21	2081.47	745.638
3	Atka Bay	2019	True	8223	6814
4	Atka Bay	2020	Predicted	8651.59	3818.27	2725.27	2108.04
5	Atka Bay	2020	True	8753	6692
6	Pointe Géologie	2012	Predicted	3377.71	2396.75	818.537	162.432
7	Pointe Géologie	2012	True	3340	2189		0
8	Pointe Géologie	2013	Predicted	3472.93	843.463	1926.86	702.608
9	Pointe Géologie	2013	True	3531	501	0	0
10	Pointe Géologie	2014	Predicted	3625.84	350.95	2527.51	747.38
11	Pointe Géologie	2014	True	3784	114	3309	479
12	Pointe Géologie	2015	Predicted	3494.7	2648.19	528.173	318.338
13	Pointe Géologie	2015	True	3611	2635	375	436
14	Pointe Géologie	2016	Predicted	4110.96	1451.23	2032.3	627.434
15	Pointe Géologie	2016	True	4494	1363	2128	307
16	Pointe Géologie	2017	Predicted	3937.66	1474.41	2132.76	330.497
17	Pointe Géologie	2017	True	3708	2629	718	217
18	Pointe Géologie	2018	Predicted	3735.38	2803.74	648.12	283.526
19	Pointe Géologie	2018	True	3814	3427	162	304
20	Pointe Géologie	2019	Predicted	3692.94	2615.42	772.676	304.844
21	Pointe Géologie	2019	True	4049	3115	251	215
22	Pointe Géologie	2020	Predicted	3586.51	2635.07	607.926	343.512
23	Pointe Géologie	2020	True	4132	3549	165	213
24	Pointe Géologie	2021	Predicted	3925.78	2670.87	989.589	265.325
25	Pointe Géologie	2021	True	4323	3390	207	247
