# Supplementary material for: Remote sensing of emperor penguin abundance and breeding success
Source: Nat Commun. 2024 May 29;15:4419. doi: 10.1038/s41467-024-48239-8 (PMC11137044; doi:10.1038/s41467-024-48239-8)
Supplement: Supplementary file 9 — Source Data [file 41467_2024_48239_MOESM9_ESM.xlsx]

## Sheet: Figure1A
x_px	y_px
2256	1186
2300	1190
2328	1202
2432	1202
2436	1206
2500	1210
2504	1214
2748	1222
2752	1226
2792	1226
2804	1222
2820	1230
2832	1226
2836	1230
2856	1222
2880	1222
2884	1226
3100	1230
3112	1218
3148	1214
3160	1206
3179.14	1213.65
3178.22	1207.35
3178.97	1206.78
3178	1200
3196	1186
3284	1190
3292	1202
3308	1206
3348	1206
3352	1210
3380	1210
3384	1214
3452	1214
3458.23	1210.26
3444.25	1193.59
3424.26	1185.8
3364.25	1185.83
3340.26	1178.04
3324.27	1162.44
3296.27	1150.76
3284.28	1139.06
3236.28	1135.18
3232.28	1131.28
3188.28	1131.3
3184.28	1127.4
2988.25	1127.48
2956.24	1135.3
2860.23	1135.34
2856.23	1139.24
2816.22	1139.25
2796.21	1147.06
2760.21	1150.98
2748.2	1158.78
2672.19	1166.61
2644.18	1174.42
2596.17	1174.44
2592.18	1170.54
2588.17	1174.44
2552.17	1174.46
2524.16	1182.27
2464.15	1182.29
2460.15	1186.2
2256.13	1182.38
2254.23	1184.23
2256	1186

## Sheet: Figure1B
x_m	y_m
-215.301	220.675
-221.111	221.335
-231.61	228.408
-239.616	223.439
-243.015	226.131
-251.322	225.943
-254.984	228.752
-282.934	222.404
-287.265	225.33
-290.837	223.201
-287.853	219.451
-297.551	224.892
-294.43	221.059
-299.016	224.025
-292.455	216.688
-294.591	215.406
-299.13	218.258
-323.691	209.427
-311.185	199.934
-310.095	195.203
-302.774	189.272
-312.509	193.272
-305.747	189.166
-305.223	188.759
-298.291	184.549
-286.522	175.411
-297.413	173.117
-310.081	179.702
-315.712	181.292
-319.253	179.108
-324.036	181.382
-326.571	179.829
-331.536	182.151
-337.846	178.31
-334.009	175.617
-314.444	166.646
-304.915	163.494
-300.004	166.644
-290.804	163.788
-276.128	156.926
-264.86	152.952
-255.444	148.507
-249.486	149.103
-246.588	147.697
-243.684	149.683
-240.884	148.29
-228.273	156.947
-230.997	161.697
-224.782	165.93
-226.898	167.873
-224.296	169.638
-227.801	174.211
-227.862	177.736
-232.096	182.252
-232.024	189.92
-235.377	195.64
-231.949	197.874
-229.029	195.796
-231.379	198.245
-228.822	199.91
-232.161	205.94
-227.819	208.74
-230.22	211.406
-213.002	218.295
-214.041	219.588
-215.301	220.675

## Sheet: Figure1C
Air Temperature in K	Colony Density in 1/m²
251.25	1.54223
260.05	0.970153
259.65	0.795703
259.15	0.790624
258.85	0.734732
258.25	1.47487
253.85	1.10525
255.25	1.79397
254.15	1.09426
254.35	1.14823
255.35	0.749351
255.85	1.45095
256.15	0.734136
256.15	0.683352
255.35	0.719192
255.35	0.485167
254.35	0.495688
254.35	0.572199
255.05	0.507516
255.05	0.424353
255.55	0.587567
255.55	0.440091
254.45	0.608317
254.35	0.495502
254.85	0.698071
254.75	0.454292
253.85	1.14467
253.85	0.479266
254.05	1.13307
254.05	0.721748
254.05	1.17653
254.05	0.644287
254.05	1.45685
260.45	1.07866
260.45	1.12897
260.35	4.20896
260.95	1.23769
260.95	3.16381
261.15	3.03557
261.15	1.34177
261.45	2.80202
261.65	1.70305
263.35	1.06111
263.55	1.19027
263.45	0.88949
263.15	1.68796
262.75	1.7417
262.75	1.34629
262.95	1.85146
263.15	3.8251
262.75	1.82433
262.15	1.86904
265.65	1.55926
258.85	0.633253
260.15	0.762356
261.15	0.550517
262.35	0.439371
262.85	0.500583
263.65	0.39326
263.45	0.617891
263.65	0.903174
263.15	0.974781
262.55	1.06966
263.05	1.08645
262.75	0.683468
262.25	1.28656
262.05	1.17062
261.65	3.55193
262.15	1.87207
261.05	1.39123
261.65	1.09925
261.65	0.732852
263.45	0.935479
263.45	1.22018
264.75	0.663693
264.55	0.505939
265.95	0.417877
267.35	0.403008
267.85	0.477912
268.75	0.29489
264.75	0.199918
265.85	0.232918
265.25	0.303096
265.25	0.926458
260.45	0.291299
258.55	0.552208
258.55	0.300288
260.75	1.01729
260.75	1.11414
260.75	0.547001
248.15	2.46712
248.25	1.67283
248.15	1.66294
247.75	1.47893
247.75	1.95732
248.35	1.71049
248.35	1.4326
249.55	1.24691
250.75	0.617963
260.35	1.55072
258.75	3.01888
256.85	4.0895
264.85	0.800227
264.75	0.826188
265.65	0.394242
263.15	0.566435
262.85	0.513369
262.25	0.446116
261.95	0.465292
261.85	0.53823
262.85	2.83437
262.85	0.681624
262.35	1.38691
262.35	1.29869
260.95	0.748169
260.15	1.01965
259.95	0.816406
260.45	0.516479
260.15	0.472315
264.65	0.338921
264.55	0.345297
261.15	0.940195
262.05	0.517932
262.15	0.5643
266.95	0.321795
267.85	0.31943
268.45	0.258482
269.65	0.270157
269.95	0.232251
270.25	0.218203
269.05	0.195423
269.25	0.182622
270.05	0.172628
269.85	0.23812
269.55	0.175184
268.75	0.181321
268.05	0.188534
267.95	0.243862
267.15	0.256813
267.25	0.285352
266.85	0.70043
266.65	0.438241
266.55	0.352302
265.95	0.459953
266.25	0.368454
266.35	0.495938
267.15	0.313856
267.15	0.313057
268.45	0.281134
267.05	0.744717
267.95	0.510153
267.85	0.486325
267.35	0.552975
267.55	0.478775
266.85	0.582759
266.75	0.421988
266.85	0.437079
266.85	0.340265
266.95	1.52371
266.85	0.341696
266.65	0.447165
266.75	0.31983
266.75	0.600335
267.05	0.462144
266.55	0.410902
265.75	0.36459
266.05	0.314597
266.35	0.283261
267.65	0.308536
268.25	0.312332
268.75	0.343452
268.75	0.272783
268.95	0.29689
269.15	0.33803
268.65	0.540053
269.05	0.565513
268.15	0.568903
267.05	0.586139
267.45	0.586728
267.25	0.426988
265.65	0.423675
266.35	0.399764
266.35	0.405689
265.55	0.396331
264.85	0.360831
264.15	0.325682
262.75	0.341632
264.35	0.324439
265.95	0.31516
267.05	0.314048
267.25	0.292905
268.05	0.586112
265.35	0.550241
265.25	0.561714
265.45	0.371887
266.35	0.51994
267.55	0.470742
267.75	0.381692
267.35	0.613865
267.05	0.488717
266.55	0.514179
266.75	0.67453
266.45	0.647351
267.65	0.461017
264.05	0.150299
264.75	0.260531
265.45	0.265645
266.45	0.22431
266.85	0.229806
267.05	0.251532
267.15	0.273561
267.75	0.318877
269.75	0.280332
268.65	0.196821
266.65	0.184084
265.25	0.208422
263.85	0.158513
262.25	0.183453
260.25	0.194038
259.45	0.240539
258.15	0.253571
257.95	0.248579
256.15	0.243152
254.95	0.238918
256.05	0.194903
261.25	0.180116
263.95	0.209499
264.25	0.187587
265.35	0.0948139
265.85	0.17216
265.35	0.110961
267.85	0.102207
268.35	0.0924889
267.55	0.0638796
267.65	0.0750146
268.45	0.0916506
269.95	0.0946608
268.45	0.0910345
268.65	0.0883554
266.45	0.0764677
266.55	0.126251
265.65	0.0878834
265.55	0.0716896
266.25	0.0972358
266.75	0.127899
266.75	0.163965
266.45	0.155714
266.25	0.147343
266.25	0.181969
266.85	0.179022
266.85	0.218285
265.95	0.152945
270.15	0.0818331
270.55	0.0907001
269.75	0.115743
268.85	0.0949968
267.45	0.123429
266.55	0.142297
266.25	0.207659
265.85	0.181492
264.95	0.283697
264.85	0.302912
264.25	0.555422
265.75	0.743009
266.25	0.280534
266.85	0.718588
268.75	0.61946
269.25	0.382485
270.25	0.269399
271.25	0.466759
269.25	0.178213
268.75	0.298791
267.95	0.246688
266.25	0.335879
265.85	0.647286
265.25	1.06407
264.25	0.729513
263.45	0.889212
262.45	0.475994
261.25	0.457835
261.15	0.363098
261.85	0.418524
263.25	0.566355
263.05	0.482408
264.85	0.687439
252.85	0.705927
252.65	0.524215
262.85	1.62377
260.85	0.290304
261.95	0.287939
262.75	0.322958
263.65	0.278997
263.65	0.298001
263.85	0.297782
263.65	0.295601
263.65	0.265667
265.65	0.363196
264.55	0.322234
262.85	0.370978
261.85	0.393474
261.75	0.417248
262.45	0.327061
262.85	0.284643
266.05	0.473161
267.65	0.326246
247.05	1.10472
246.65	0.941852
248.55	0.922946
249.35	0.9075
249.85	0.922174
249.45	0.929041
247.95	1.03387
247.45	1.03799
247.85	1.08842
247.55	1.7418
246.25	2.08458
242.05	3.65922
243.75	2.59123
243.65	3.01643
245.05	1.75287
253.05	1.1446
253.05	1.13517
253.95	1.12917
254.75	1.13385
256.95	1.28334
263.85	1.68785
258.95	6.20252
259.15	5.20683
260.05	3.84966
260.15	2.75932
260.65	2.94406
260.65	4.50092
260.15	3.56541
261.75	2.70517
261.05	2.41843
260.85	2.72734
260.85	3.1516
260.15	3.42439
258.25	2.62664
257.95	2.31849
257.95	1.53018
257.85	1.05743
257.65	0.80904
256.45	0.708634
258.05	0.482362
264.65	0.805942
265.35	0.68618
265.15	0.66146
264.85	0.920752
264.15	0.937072
263.55	0.908428
263.15	1.28004
262.75	1.9174
262.85	1.86804
262.85	1.95025
262.75	2.25847
262.25	2.84487
258.95	4.42997
258.05	7.02421
257.05	3.26936
258.35	4.32664
258.95	2.20775
259.75	2.27002
261.55	2.38714
262.25	1.71175
262.85	1.23543
263.45	1.03291
263.95	0.834255
264.65	0.781635
264.45	0.736779
264.25	0.76865
263.65	0.749688
264.15	0.737976
263.05	0.886103
262.95	0.815079
261.25	0.968395
260.25	1.09762
259.45	1.31017
259.35	1.73596
259.45	1.26201
258.95	1.12954
259.25	0.940981
259.15	0.869341
259.75	0.703179
261.35	0.864241
262.25	1.07167
262.95	3.81831
262.85	3.21287
263.75	2.95793
264.15	2.33731
264.55	1.92004
264.65	1.61092
265.35	1.29104
266.05	0.954243
265.55	1.07922
265.55	0.971629
265.05	0.931018
264.55	1.20952
264.45	1.29472
263.85	1.57235
262.45	3.41745
262.45	2.93839
261.75	2.51749
261.15	2.39687
260.75	2.95927
260.75	3.88816
261.05	2.46301
261.95	2.49936
270.45	0.494599
273.65	0.456905
260.95	0.981479
261.85	0.909009
262.15	0.87787
259.45	1.01116
259.35	1.04757
258.65	1.07171
258.35	1.13977
257.95	1.33167
257.95	1.33732
257.95	1.25033
261.25	1.41611
254.05	0.408737
254.25	0.585752
254.55	0.379778
254.45	0.345278
251.05	0.336557
245.45	0.576286
246.65	0.875483
255.35	2.12321
256.65	2.22439
257.15	1.37907
258.05	1.42595
258.05	1.29572
257.75	1.57557
255.15	1.04673
255.15	0.881729
254.35	0.872379
254.15	0.914317
252.25	1.85669
253.55	2.74339
252.25	2.30643
251.05	1.67643
253.55	1.29808
253.35	0.95013
255.25	0.899134
264.65	0.504143
265.35	0.530986
265.35	0.314998
265.85	0.256072
266.55	0.214336
266.45	0.225375
266.25	0.223665
265.95	0.191302
265.25	0.228922
265.05	0.234731
264.05	0.293047
263.15	0.344104
262.25	0.670325
262.55	0.600728
262.95	0.448472
263.75	0.314485
264.35	0.252555
265.85	0.248518
262.55	1.83741
262.95	2.54232
263.95	1.69476
264.15	2.2447
263.55	1.88609
263.55	1.00561
264.15	0.924399
264.45	0.871498
265.55	0.68797
265.55	0.612264
267.85	1.02743
267.85	0.619862
266.65	0.638437
267.35	0.753078
267.75	0.715649
264.55	0.600293
265.35	0.741143
266.25	0.564383
265.35	0.546817
264.65	0.569955
263.85	0.562587
263.05	0.58494
262.35	0.705743
262.35	0.689335
262.35	0.79311
263.15	0.752104
266.75	0.843356
266.75	0.809982
265.65	0.735564
265.35	0.738504
265.25	0.825129
265.15	0.85687
264.65	0.943916
264.45	1.10066
265.75	1.33841
264.75	1.79585
264.45	2.15714
263.55	2.1842
263.75	1.82111
264.55	1.89926
265.05	1.5786
264.95	1.45042
266.25	1.16608
272.95	0.5808
272.95	0.536927
273.75	0.636801
254.45	0.799621
240.45	0.656506
250.35	0.379208
267.25	0.158811
262.45	0.229981
267.45	0.105227
269.55	0.0708418
266.75	0.0735014
270.85	0.0475105
268.95	0.037971
241.95	0.478225
254.25	0.220388
250.55	0.453965
248.35	0.179282
257.95	0.427692
241.25	0.261719
253.15	0.371867
257.35	0.188754
262.85	0.389823
258.45	0.193724
265.05	0.26812
262.55	0.167815
266.45	0.0928229
254.85	0.565917
251.85	0.31581
260.85	0.527336
262.65	0.476239
262.05	0.222517
270.15	0.214555

## Sheet: Figure1D
Windspeed in m/s	Colony Density in 1/m²
1.3	1.54223
4.6	0.970153
7.3	0.795703
4.6	0.790624
10.9	0.734732
6.3	1.47487
5.1	1.10525
5	1.79397
3	1.09426
2.6	1.14823
6.1	0.749351
4.7	1.45095
4.9	0.734136
4.7	0.683352
2.9	0.719192
2.9	0.485167
3.2	0.495688
3.3	0.572199
1.5	0.507516
1.5	0.424353
3.9	0.587567
3.9	0.440091
6.6	0.608317
6.7	0.495502
5.8	0.698071
5.7	0.454292
5	1.14467
5.1	0.479266
4.8	1.13307
4.8	0.721748
5.8	1.17653
5.8	0.644287
7.3	1.45685
7.1	1.07866
8	1.12897
8.1	4.20896
7.2	1.23769
7.2	3.16381
7.4	3.03557
7.6	1.34177
7.5	2.80202
7.9	1.70305
14	1.06111
14.4	1.19027
13.5	0.88949
13.9	1.68796
15.8	1.7417
15.9	1.34629
13.5	1.85146
10.4	3.8251
7.3	1.82433
10.6	1.86904
1.9	1.55926
7.8	0.633253
7.9	0.762356
9	0.550517
9.4	0.439371
7.4	0.500583
6.9	0.39326
8.8	0.617891
8.8	0.903174
10.5	0.974781
12.1	1.06966
10.6	1.08645
9.1	0.683468
13.6	1.28656
7.8	1.17062
10.2	3.55193
13.5	1.87207
12.8	1.39123
14.1	1.09925
11.8	0.732852
11.9	0.935479
11.9	1.22018
3.9	0.663693
9.7	0.505939
4.7	0.417877
0	0.403008
0	0.477912
1.1	0.29489
0	0.199918
0	0.232918
7.9	0.303096
7.9	0.926458
3.6	0.291299
3.4	0.552208
3.4	0.300288
3.6	1.01729
3.6	1.11414
3.6	0.547001
4.7	2.46712
2.1	1.67283
2.1	1.66294
3.7	1.47893
3.7	1.95732
1.4	1.71049
1.5	1.4326
2.2	1.24691
1.2	0.617963
11.5	1.55072
5.5	3.01888
3.8	4.0895
9.5	0.800227
6.9	0.826188
7.1	0.394242
6.7	0.566435
4	0.513369
3.6	0.446116
2.7	0.465292
0.7	0.53823
8.1	2.83437
8.1	0.681624
10.8	1.38691
9.5	1.29869
5.7	0.748169
7.9	1.01965
3.6	0.816406
0.5	0.516479
2.8	0.472315
0	0.338921
0	0.345297
1.5	0.940195
5.7	0.517932
5.3	0.5643
10.3	0.321795
11.6	0.31943
12.1	0.258482
10.8	0.270157
10.5	0.232251
9.3	0.218203
6.1	0.195423
7.8	0.182622
9.5	0.172628
10.1	0.23812
11	0.175184
11.2	0.181321
10.2	0.188534
12	0.243862
10.6	0.256813
11.1	0.285352
11.6	0.70043
14.1	0.438241
12.6	0.352302
14.1	0.459953
15.3	0.368454
14	0.495938
12.2	0.313856
12.3	0.313057
12.2	0.281134
16.5	0.744717
12.2	0.510153
14.2	0.486325
13.8	0.552975
15	0.478775
12.7	0.582759
14.2	0.421988
14.3	0.437079
12.7	0.340265
10.4	1.52371
11.2	0.341696
10.2	0.447165
8.8	0.31983
8.1	0.600335
6.4	0.462144
5.2	0.410902
2.5	0.36459
7.6	0.314597
1.9	0.283261
0.9	0.308536
1.3	0.312332
1.9	0.343452
3.9	0.272783
5	0.29689
5.5	0.33803
6.5	0.540053
4.6	0.565513
5.6	0.568903
6.2	0.586139
1.1	0.586728
0.8	0.426988
4.6	0.423675
6.3	0.399764
3.9	0.405689
1.9	0.396331
0.8	0.360831
1.3	0.325682
1.8	0.341632
1	0.324439
4.6	0.31516
5.8	0.314048
4.7	0.292905
7.1	0.586112
8.9	0.550241
11.3	0.561714
8.8	0.371887
9	0.51994
10	0.470742
11.1	0.381692
11.8	0.613865
11.5	0.488717
13.9	0.514179
13	0.67453
13.1	0.647351
10.9	0.461017
3	0.150299
3.1	0.260531
1.7	0.265645
1.3	0.22431
2.1	0.229806
2.4	0.251532
1.6	0.273561
1.7	0.318877
3	0.280332
4.5	0.196821
5.7	0.184084
7.1	0.208422
6.6	0.158513
6.6	0.183453
1.6	0.194038
3.4	0.240539
2.2	0.253571
1.1	0.248579
3.2	0.243152
0.8	0.238918
1.9	0.194903
1.6	0.180116
1.5	0.209499
2.4	0.187587
3.1	0.0948139
2.4	0.17216
1.9	0.110961
0	0.102207
0.8	0.0924889
0.8	0.0638796
1.2	0.0750146
1.1	0.0916506
0.7	0.0946608
0.8	0.0910345
0.6	0.0883554
1.7	0.0764677
1.4	0.126251
2	0.0878834
1.4	0.0716896
4.3	0.0972358
4.8	0.127899
7.1	0.163965
5.4	0.155714
7.2	0.147343
7.8	0.181969
7.8	0.179022
6.4	0.218285
2.9	0.152945
2.3	0.0818331
3.4	0.0907001
4.8	0.115743
5.8	0.0949968
8.7	0.123429
9.7	0.142297
12	0.207659
13.9	0.181492
15.1	0.283697
11.3	0.302912
15.8	0.555422
14.2	0.743009
10.1	0.280534
9.4	0.718588
6.6	0.61946
2.5	0.382485
1	0.269399
2.7	0.466759
6.5	0.178213
7.3	0.298791
7.3	0.246688
6.8	0.335879
2.1	0.647286
0.8	1.06407
2.1	0.729513
1.8	0.889212
3.3	0.475994
5.5	0.457835
2.7	0.363098
3.8	0.418524
6.5	0.566355
9.5	0.482408
4.5	0.687439
2	0.705927
0.3	0.524215
10.9	1.62377
5.6	0.290304
3.6	0.287939
1.2	0.322958
1.3	0.278997
2	0.298001
2.4	0.297782
3	0.295601
2	0.265667
8.3	0.363196
6.6	0.322234
3.6	0.370978
6.3	0.393474
6	0.417248
6.4	0.327061
3.5	0.284643
7.1	0.473161
2.7	0.326246
3.6	1.10472
3	0.941852
7.9	0.922946
4.6	0.9075
2.4	0.922174
1.9	0.929041
3.8	1.03387
1.8	1.03799
4.6	1.08842
5.3	1.7418
2.1	2.08458
2.7	3.65922
4.8	2.59123
3.7	3.01643
2.4	1.75287
4	1.1446
4	1.13517
2.1	1.12917
3.3	1.13385
5.3	1.28334
10.5	1.68785
22.3	6.20252
23.4	5.20683
15.6	3.84966
14.8	2.75932
16.8	2.94406
19.1	4.50092
18.1	3.56541
14.2	2.70517
14.7	2.41843
13.8	2.72734
13.6	3.1516
14	3.42439
9.8	2.62664
10.6	2.31849
10.5	1.53018
5.7	1.05743
5.8	0.80904
1.1	0.708634
1	0.482362
8.8	0.805942
7.1	0.68618
11.6	0.66146
12.2	0.920752
12.5	0.937072
11.8	0.908428
11.8	1.28004
12.4	1.9174
11.4	1.86804
10.7	1.95025
9.4	2.25847
4.8	2.84487
14.1	4.42997
16.1	7.02421
14.8	3.26936
14.8	4.32664
12.4	2.20775
12	2.27002
14.3	2.38714
12.2	1.71175
11	1.23543
11.6	1.03291
9.8	0.834255
7.2	0.781635
7.2	0.736779
7.3	0.76865
8.8	0.749688
2.9	0.737976
7.3	0.886103
6.5	0.815079
5.4	0.968395
7.2	1.09762
4.6	1.31017
5.2	1.73596
8.1	1.26201
7.4	1.12954
6.7	0.940981
7.9	0.869341
6.4	0.703179
4.5	0.864241
3.4	1.07167
20.6	3.81831
22.4	3.21287
18.1	2.95793
17.3	2.33731
15.2	1.92004
14	1.61092
12.3	1.29104
6.3	0.954243
9.7	1.07922
9.5	0.971629
9.6	0.931018
10.6	1.20952
10.7	1.29472
11.1	1.57235
12	3.41745
11.8	2.93839
11.5	2.51749
13.2	2.39687
13.7	2.95927
15.2	3.88816
15.7	2.46301
13	2.49936
2.9	0.494599
1.8	0.456905
4.4	0.981479
5.1	0.909009
4.4	0.87787
5.9	1.01116
6.5	1.04757
7.4	1.07171
7.5	1.13977
6.7	1.33167
4	1.33732
1.8	1.25033
14.1	1.41611
1.2	0.408737
1.1	0.585752
0.9	0.379778
1	0.345278
2.2	0.336557
6.9	0.576286
12.2	0.875483
13.5	2.12321
8	2.22439
7.6	1.37907
6.7	1.42595
3.6	1.29572
5.1	1.57557
5.5	1.04673
4.6	0.881729
2.6	0.872379
3.1	0.914317
5.4	1.85669
7.2	2.74339
4.3	2.30643
2.3	1.67643
1.6	1.29808
1.7	0.95013
1.7	0.899134
12.7	0.504143
9.1	0.530986
11.8	0.314998
11.8	0.256072
10.3	0.214336
10.7	0.225375
9.8	0.223665
7.8	0.191302
7.8	0.228922
9.7	0.234731
8.4	0.293047
9.6	0.344104
9.8	0.670325
7.9	0.600728
8.1	0.448472
7.7	0.314485
2.4	0.252555
4.5	0.248518
8.9	1.83741
7.3	2.54232
4.9	1.69476
6.5	2.2447
6.4	1.88609
15.2	1.00561
15.1	0.924399
14.9	0.871498
10.4	0.68797
7.6	0.612264
2.6	1.02743
1.3	0.619862
2.8	0.638437
3.4	0.753078
1	0.715649
6.2	0.600293
4.9	0.741143
2.1	0.564383
2.6	0.546817
3.2	0.569955
4.5	0.562587
3.5	0.58494
4.2	0.705743
3.4	0.689335
3.7	0.79311
0.7	0.752104
6.9	0.843356
5.9	0.809982
6.2	0.735564
6.4	0.738504
6.8	0.825129
6.4	0.85687
6.4	0.943916
5.1	1.10066
7.7	1.33841
12.9	1.79585
14.1	2.15714
14.5	2.1842
15.3	1.82111
14.6	1.89926
13	1.5786
13.5	1.45042
11	1.16608
3	0.5808
2.1	0.536927
1.4	0.636801
2.1	0.799621
2.5	0.656506
4.1	0.379208
4.8	0.158811
4.6	0.229981
3.3	0.105227
4.4	0.0708418
3.7	0.0735014
5.1	0.0475105
2.8	0.037971
2.8	0.478225
6.6	0.220388
8.4	0.453965
8.8	0.179282
9.3	0.427692
2.5	0.261719
9.6	0.371867
5.5	0.188754
7.9	0.389823
5	0.193724
8.6	0.26812
1.4	0.167815
1.6	0.0928229
3.8	0.565917
4.1	0.31581
8.7	0.527336
9.7	0.476239
1.1	0.222517
9.5	0.214555

## Sheet: Figure1E
Solar Radiation in W/m²	Colony Density in 1/m²
142.167	1.54223
359.5	0.970153
313.167	0.795703
227.333	0.790624
127.333	0.734732
30.5	1.47487
448	1.10525
0	1.79397
0	1.09426
38	1.14823
121.5	0.749351
221.5	1.45095
352	0.734136
353.667	0.683352
374.333	0.719192
374.333	0.485167
354.5	0.495688
344.667	0.572199
470.167	0.507516
414.833	0.424353
436.333	0.587567
400	0.440091
312.333	0.608317
319.833	0.495502
293.333	0.698071
292.5	0.454292
89.3333	1.14467
88.5	0.479266
39.6667	1.13307
39.6667	0.721748
0	1.17653
0	0.644287
0	1.45685
0	1.07866
0	1.12897
0	4.20896
0	1.23769
0	3.16381
28.1667	3.03557
29.8333	1.34177
100.833	2.80202
193.333	1.70305
238.833	1.06111
238	1.19027
229.833	0.88949
117.333	1.68796
42.1667	1.7417
0	1.34629
0	1.85146
0	3.8251
0	1.82433
66.1667	1.86904
489.333	1.55926
210	0.633253
310	0.762356
485.167	0.550517
476	0.439371
529	0.500583
526.5	0.39326
525.667	0.617891
354.5	0.903174
290	0.974781
182.667	1.06966
207.5	1.08645
53.6667	0.683468
0	1.28656
0	1.17062
0	3.55193
0	1.87207
0	1.39123
126.5	1.09925
240.5	0.732852
357.833	0.935479
357.833	1.22018
452.833	0.663693
515.667	0.505939
537.167	0.417877
543	0.403008
543	0.477912
517.333	0.29489
468.667	0.199918
381	0.232918
268.667	0.303096
268.667	0.926458
157	0.291299
43	0.552208
43	0.300288
0	1.01729
0	1.11414
0	0.547001
0	2.46712
0	1.67283
0	1.66294
40.5	1.47893
40.5	1.95732
132.167	1.71049
133.833	1.4326
247.167	1.24691
363.667	0.617963
396.667	1.55072
0	3.01888
0	4.0895
462	0.800227
429.833	0.826188
468.667	0.394242
330.5	0.566435
300	0.513369
269.5	0.446116
177.667	0.465292
56.1667	0.53823
0	2.83437
0	0.681624
0	1.38691
0	1.29869
0	0.748169
0	1.01965
27.3333	0.816406
106.667	0.516479
231.333	0.472315
470.167	0.338921
463.667	0.345297
452.833	0.940195
577.667	0.517932
444.667	0.5643
408.333	0.321795
523.167	0.31943
605	0.258482
702.5	0.270157
686	0.232251
649.667	0.218203
601.667	0.195423
515.667	0.182622
469.5	0.172628
346.333	0.23812
274.333	0.175184
114	0.181321
33.8333	0.188534
0	0.243862
0	0.256813
0	0.285352
0	0.70043
0	0.438241
0	0.352302
0	0.459953
0	0.368454
67.8333	0.495938
119	0.313856
246.333	0.313057
486	0.281134
581	0.744717
300.833	0.510153
390.833	0.486325
407.5	0.552975
350.333	0.478775
260.333	0.582759
162.833	0.421988
127.333	0.437079
50.3333	0.340265
24.8333	1.52371
0	0.341696
0	0.447165
0	0.31983
0	0.600335
0	0.462144
0	0.410902
0	0.36459
167	0.314597
443	0.283261
505	0.308536
674.333	0.312332
743.833	0.343452
776.833	0.272783
780.167	0.29689
748.833	0.33803
689.333	0.540053
597.5	0.565513
486.833	0.568903
362.833	0.586139
231.333	0.586728
114.833	0.426988
35.5	0.423675
0	0.399764
0	0.405689
0	0.396331
0	0.360831
0	0.325682
0	0.341632
72.6667	0.324439
105	0.31516
172.667	0.314048
211.5	0.292905
367	0.586112
53.6667	0.550241
0	0.561714
0	0.371887
0	0.51994
0	0.470742
0	0.381692
0	0.613865
0	0.488717
23.1667	0.514179
59.5	0.67453
76.8333	0.647351
237.167	0.461017
499.167	0.150299
615.667	0.260531
713.167	0.265645
785.167	0.22431
817.333	0.229806
810.667	0.251532
781.833	0.273561
720.667	0.318877
633.833	0.280332
522.333	0.196821
398.333	0.184084
275.167	0.208422
156.167	0.158513
62	0.183453
0	0.194038
0	0.240539
0	0.253571
0	0.248579
0	0.243152
0	0.238918
112.333	0.194903
162	0.180116
255.333	0.209499
378.5	0.187587
500	0.0948139
616.5	0.17216
716.5	0.110961
784.333	0.102207
824	0.0924889
818.167	0.0638796
791.667	0.0750146
731.333	0.0916506
638.833	0.0946608
525.667	0.0910345
395.833	0.0883554
271.833	0.0764677
155.333	0.126251
62.8333	0.0878834
0	0.0716896
0	0.0972358
0	0.127899
0	0.163965
0	0.155714
0	0.147343
61.1667	0.181969
148.833	0.179022
257.833	0.218285
384.333	0.152945
429	0.0818331
300.833	0.0907001
188.5	0.115743
85.1667	0.0949968
27.3333	0.123429
0	0.142297
0	0.207659
0	0.181492
0	0.283697
29.8333	0.302912
80.1667	0.555422
166.167	0.743009
278.5	0.280534
381.833	0.718588
651.167	0.61946
818.167	0.382485
692.5	0.269399
560.333	0.466759
504.167	0.178213
454.5	0.298791
330.5	0.246688
211.5	0.335879
111.5	0.647286
42.1667	1.06407
0	0.729513
0	0.889212
0	0.475994
0	0.457835
36.3333	0.363098
93.3333	0.418524
186.833	0.566355
302.5	0.482408
445.5	0.687439
76.8333	0.705927
61.1667	0.524215
0	1.62377
573.5	0.290304
676	0.287939
548.833	0.322958
457.833	0.278997
472.667	0.298001
395	0.297782
213.167	0.295601
153.667	0.265667
83.5	0.363196
0	0.322234
0	0.370978
90.8333	0.393474
94.1667	0.417248
184.333	0.327061
293.333	0.284643
319	0.473161
524	0.326246
165.5	1.10472
254.167	0.941852
326.333	0.922946
364.667	0.9075
367.5	0.922174
337.333	0.929041
278.833	1.03387
192.833	1.03799
96	1.08842
0	1.7418
0	2.08458
0	3.65922
0	2.59123
0	3.01643
172.833	1.75287
0	1.1446
0	1.13517
0	1.12917
0	1.13385
120.667	1.28334
258.667	1.68785
124.333	6.20252
196.5	5.20683
323.5	3.84966
349.167	2.75932
318.167	2.94406
296.167	4.50092
244	3.56541
192.833	2.70517
134.333	2.41843
70.3333	2.72734
0	3.1516
0	3.42439
0	2.62664
0	2.31849
0	1.53018
40.1667	1.05743
136.167	0.80904
361	0.708634
522	0.482362
414	0.805942
597.833	0.68618
522.833	0.66146
554.833	0.920752
352	0.937072
236.667	0.908428
172.833	1.28004
117.833	1.9174
65.8333	1.86804
20.1667	1.95025
0	2.25847
0	2.84487
0	4.42997
0	7.02421
76.8333	3.26936
171.833	4.32664
412.167	2.20775
569.5	2.27002
211.167	2.38714
290.667	1.71175
469.833	1.23543
580.5	1.03291
550.333	0.834255
430.5	0.781635
430.5	0.736779
314.5	0.76865
260.5	0.749688
164.5	0.737976
128.833	0.886103
105.167	0.815079
0	0.968395
0	1.09762
0	1.31017
0	1.73596
0	1.26201
0	1.12954
20.1667	0.940981
96	0.869341
218.5	0.703179
455.167	0.864241
605.167	1.07167
217.5	3.81831
296.167	3.21287
332.667	2.95793
369.333	2.33731
450.667	1.92004
520.167	1.61092
531	1.29104
323.5	0.954243
233.167	1.07922
144.5	0.971629
68.5	0.931018
0	1.20952
0	1.29472
0	1.57235
0	3.41745
0	2.93839
0	2.51749
0	2.39687
32.8333	2.95927
86.8333	3.88816
202	2.46301
341	2.49936
791.667	0.494599
64.8333	0.456905
118.5	0.981479
179.833	0.909009
169.833	0.87787
174.833	1.01116
168.5	1.04757
116.333	1.07171
80.6667	1.13977
27.8333	1.33167
0	1.33732
0	1.25033
154.167	1.41611
316.167	0.408737
376.167	0.585752
408.333	0.379778
409	0.345278
56.3333	0.336557
177.667	0.576286
119.833	0.875483
381.833	2.12321
446.167	2.22439
471.167	1.37907
467.5	1.42595
440.333	1.29572
384.667	1.57557
302.667	1.04673
199.833	0.881729
92.8333	0.872379
0	0.914317
0	1.85669
0	2.74339
0	2.30643
0	1.67643
95	1.29808
194.167	0.95013
296.167	0.899134
477.5	0.504143
533.167	0.530986
551	0.314998
550.333	0.256072
521	0.214336
465.333	0.225375
381.833	0.223665
292.667	0.191302
60	0.228922
68.5	0.234731
0	0.293047
0	0.344104
0	0.670325
0	0.600728
77.1667	0.448472
182	0.314485
292	0.252555
396.833	0.248518
360.5	1.83741
401.833	2.54232
647.333	1.69476
618.833	2.2447
411.833	1.88609
572.5	1.00561
627.333	0.924399
646	0.871498
492.5	0.68797
309	0.612264
591.667	1.02743
488.167	0.619862
504.667	0.638437
420.333	0.753078
201.333	0.715649
618.167	0.600293
676.667	0.741143
704.5	0.564383
329.833	0.546817
226.333	0.569955
120.667	0.562587
46.3333	0.58494
0	0.705743
0	0.689335
0	0.79311
0	0.752104
307.667	0.843356
294.833	0.809982
224.167	0.735564
132	0.738504
61.3333	0.825129
25.6667	0.85687
0	0.943916
0	1.10066
0	1.33841
0	1.79585
0	2.15714
55.6667	2.1842
96.3333	1.82111
229.167	1.89926
349	1.5786
476.167	1.45042
573.833	1.16608
730.167	0.5808
651	0.536927
694.5	0.636801
0.5	0.799621
26.7	0.656506
778.7	0.379208
816.3	0.158811
809.4	0.229981
1011.9	0.105227
988.8	0.0708418
785.2	0.0735014
0.1	0.0475105
1013	0.037971
802.2	0.478225
-0.2	0.220388
3.7	0.453965
254.9	0.179282
27.5	0.427692
870.5	0.261719
0.3	0.371867
0.3	0.188754
1.5	0.389823
990.3	0.193724
129.7	0.26812
764	0.167815
1042.1	0.0928229
320.7	0.565917
938	0.31581
20.9	0.527336
998.9	0.476239
881.8	0.222517
348	0.214555

## Sheet: Figure1F
Relative Humidity in %	Colony Density in 1/m²
93.225	1.54223
42.147	0.970153
45.746	0.795703
43.6753	0.790624
44.9586	0.734732
41.7485	1.47487
58.1494	1.10525
38.232	1.79397
44.6905	1.09426
43.3965	1.14823
39.3877	0.749351
40.3804	1.45095
42.6286	0.734136
40.2604	0.683352
48.9362	0.719192
47.7426	0.485167
44.602	0.495688
44.602	0.572199
50.2792	0.507516
51.4763	0.424353
44.0744	0.587567
45.2656	0.440091
45.7621	0.608317
47.0129	0.495502
50.379	0.698071
50.4289	0.454292
55.7265	1.14467
55.7265	0.479266
54.4072	1.13307
54.4072	0.721748
53.1981	1.17653
53.1981	0.644287
54.4072	1.45685
40.845	1.07866
40.845	1.12897
39.7499	4.20896
36.1265	1.23769
36.1265	3.16381
34.9279	3.03557
37.1814	1.34177
38.1939	2.80202
36.9968	1.70305
78.2637	1.06111
77.0079	1.19027
74.8822	0.88949
77.3151	1.68796
80.9503	1.7417
77.6236	1.34629
73.0424	1.85146
59.6431	3.8251
59.881	1.82433
58.0086	1.86904
62.4868	1.55926
38.0419	0.633253
34.1392	0.762356
36.0546	0.550517
33.3999	0.439371
36.5576	0.500583
29.6735	0.39326
36.3399	0.617891
34.0696	0.903174
38.6576	0.974781
41.1114	1.06966
37.5905	1.08645
36.594	0.683468
41.2343	1.28656
45.7831	1.17062
49.3291	3.55193
43.5065	1.87207
49.6245	1.39123
45.9657	1.09925
50.4502	0.732852
49.5544	0.935479
49.5544	1.22018
48.9173	0.663693
43.5687	0.505939
47.2625	0.417877
46.6088	0.403008
45.3235	0.477912
38.6519	0.29489
59.7878	0.199918
48.3847	0.232918
47.5928	0.303096
47.5928	0.926458
66.9404	0.291299
72.8424	0.552208
72.8424	0.300288
56.5601	1.01729
56.5601	1.11414
56.5601	0.547001
79.455	2.46712
81.9376	1.67283
82.0181	1.66294
78.4811	1.47893
78.4811	1.95732
76.7411	1.71049
75.462	1.4326
70.7846	1.24691
69.9523	0.617963
54.5142	1.55072
40.3876	3.01888
39.9815	4.0895
30.4072	0.800227
40.2209	0.826188
32.3207	0.394242
55.2251	0.566435
50.959	0.513369
53.4931	0.446116
51.4176	0.465292
51.4688	0.53823
36.5576	2.83437
36.5576	0.681624
35.6266	1.38691
33.3999	1.29869
32.7396	0.748169
34.1392	1.01965
36.4877	0.816406
31.7683	0.516479
40.9671	0.472315
29.3796	0.338921
29.4089	0.345297
30.4211	0.940195
35.7331	0.517932
35.6976	0.5643
36.1594	0.321795
33.7291	0.31943
35.6241	0.258482
35.2017	0.270157
36.1292	0.232251
31.905	0.218203
43.7445	0.195423
46.7761	0.182622
35.0621	0.172628
34.0986	0.23812
32.1276	0.175184
34.4733	0.181321
35.766	0.188534
34.7486	0.243862
38.2104	0.256813
34.9914	0.285352
36.1954	0.70043
34.1341	0.438241
35.2359	0.352302
34.3727	0.459953
32.1284	0.368454
35.306	0.495938
30.7806	0.313856
32.9034	0.313057
31.433	0.281134
44.6231	0.744717
30.5367	0.510153
53.7558	0.486325
64.6167	0.552975
68.717	0.478775
84.1012	0.582759
89.513	0.421988
92.6177	0.437079
93.6823	0.340265
93.5892	1.52371
93.6823	0.341696
92.8022	0.447165
89.513	0.31983
86.3161	0.600335
78.6217	0.462144
71.5395	0.410902
78.5689	0.36459
57.9462	0.314597
49.2145	0.283261
46.4699	0.308536
49.343	0.312332
39.6966	0.343452
54.3216	0.272783
55.2563	0.29689
57.2276	0.33803
63.7868	0.540053
65.6168	0.565513
70.41	0.568903
75.4344	0.586139
71.9601	0.586728
65.7413	0.426988
63.5641	0.423675
40.6555	0.399764
35.306	0.405689
37.7451	0.396331
40.1809	0.360831
41.5554	0.325682
47.683	0.341632
43.6555	0.324439
40.8176	0.31516
36.1235	0.314048
40.2931	0.292905
42.0777	0.586112
92.9298	0.550241
94.104	0.561714
94.9964	0.371887
88.8001	0.51994
77.1745	0.470742
78.0762	0.381692
79.4468	0.613865
80.7466	0.488717
83.2848	0.514179
76.7254	0.67453
75.886	0.647351
66.5365	0.461017
52.5433	0.150299
50.0044	0.260531
50.7367	0.265645
43.8215	0.22431
51.0994	0.229806
45.6856	0.251532
43.5174	0.273561
46.4237	0.318877
46.5442	0.280332
53.3299	0.196821
66.1349	0.184084
69.2259	0.208422
70.1973	0.158513
75.7819	0.183453
80.7159	0.194038
87.0904	0.240539
85.9018	0.253571
89.5621	0.248579
87.6255	0.243152
91.0716	0.238918
82.9713	0.194903
64.1585	0.180116
49.3084	0.209499
48.0689	0.187587
46.4649	0.0948139
50.5352	0.17216
55.1095	0.110961
50.5937	0.102207
54.538	0.0924889
60.2596	0.0638796
63.3681	0.0750146
53.4361	0.0916506
53.6777	0.0946608
55.5316	0.0910345
61.6954	0.0883554
64.129	0.0764677
65.133	0.126251
66.7962	0.0878834
59.3137	0.0716896
52.4763	0.0972358
44.7565	0.127899
41.5596	0.163965
40.615	0.155714
37.4831	0.147343
37.4831	0.181969
35.1309	0.179022
38.3246	0.218285
44.04	0.152945
58.7222	0.0818331
43.0975	0.0907001
42.407	0.115743
38.6135	0.0949968
40.213	0.123429
37.3714	0.142297
35.3412	0.207659
34.4069	0.181492
37.9711	0.283697
36.923	0.302912
40.4216	0.555422
31.2123	0.743009
32.1284	0.280534
33.0017	0.718588
32.384	0.61946
76.9206	0.382485
72.0434	0.269399
65.2175	0.466759
73.8022	0.178213
76.2592	0.298791
77.9211	0.246688
76.0371	0.335879
74.1899	0.647286
69.2259	1.06407
60.0861	0.729513
59.4653	0.889212
60.0601	0.475994
61.9073	0.457835
66.4758	0.363098
62.6576	0.418524
58.4803	0.566355
64.1249	0.482408
53.2125	0.687439
85.6449	0.705927
53.9406	0.524215
84.1932	1.62377
59.894	0.290304
54.7709	0.287939
49.9009	0.322958
48.3568	0.278997
50.5548	0.298001
47.1638	0.297782
50.5548	0.295601
46.1588	0.265667
24.7792	0.363196
27.2304	0.322234
33.2341	0.370978
25.7344	0.393474
25.76	0.417248
24.4689	0.327061
27.6951	0.284643
32.1924	0.473161
30.6279	0.326246
73.8399	1.10472
75.4303	0.941852
71.4844	0.922946
67.1246	0.9075
68.0552	0.922174
68.3238	0.929041
68.0548	1.03387
70.9702	1.03799
73.2628	1.08842
73.4788	1.7418
78.3374	2.08458
85.6854	3.65922
80.2708	2.59123
74.9923	3.01643
72.656	1.75287
96.4653	1.1446
96.4653	1.13517
95.6095	1.12917
96.0551	1.13385
96.3302	1.28334
97.6181	1.68785
96.7376	6.20252
96.5454	5.20683
96.8241	3.84966
95.5899	2.75932
95.1155	2.94406
96.2478	4.50092
96.7278	3.56541
95.2	2.70517
94.7377	2.41843
93.7963	2.72734
91.5362	3.1516
91.038	3.42439
66.1018	2.62664
66.2992	2.31849
60.4835	1.53018
58.2151	1.05743
55.9976	0.80904
67.2946	0.708634
60.4234	0.482362
57.6711	0.805942
52.9484	0.68618
56.3021	0.66146
59.7283	0.920752
61.2395	0.937072
66.0068	0.908428
66.2701	1.28004
70.9701	1.9174
64.2527	1.86804
60.9293	1.95025
58.7721	2.25847
63.5231	2.84487
63.3401	4.42997
63.9094	7.02421
68.0684	3.26936
61.402	4.32664
57.5819	2.20775
61.6956	2.27002
94.2675	2.38714
93.613	1.71175
90.84	1.23543
85.8943	1.03291
86.5636	0.834255
82.6982	0.781635
76.3211	0.736779
71.0108	0.76865
65.9411	0.749688
66.7073	0.737976
64.1249	0.886103
61.9753	0.815079
66.4096	0.968395
67.0737	1.09762
69.9015	1.31017
69.9711	1.73596
65.3178	1.26201
63.3401	1.12954
65.4478	0.940981
59.7662	0.869341
59.4106	0.703179
56.2234	0.864241
53.4931	1.07167
96.2831	3.81831
95.2712	3.21287
94.4215	2.95793
94.0464	2.33731
93.6727	1.92004
87.0507	1.61092
71.3182	1.29104
60.0924	0.954243
57.1568	1.07922
52.8431	0.971629
55.2743	0.931018
56.6393	1.20952
50.1539	1.29472
53.7448	1.57235
53.3868	3.41745
54.499	2.93839
57.12	2.51749
63.0956	2.39687
69.0033	2.95927
69.0033	3.88816
62.0306	2.46301
62.5953	2.49936
47.2489	0.494599
69.654	0.456905
63.2213	0.981479
57.0632	0.909009
54.662	0.87787
72.1933	1.01116
66.5299	1.04757
73.9251	1.07171
74.1459	1.13977
76.7675	1.33167
75.6044	1.33732
75.6044	1.25033
75.4143	1.41611
54.4072	0.408737
59.1261	0.585752
52.9352	0.379778
55.3962	0.345278
67.2547	0.336557
78.9523	0.576286
83.2334	0.875483
97.8724	2.12321
95.4394	2.22439
91.4493	1.37907
83.6632	1.42595
69.7193	1.29572
62.9348	1.57557
70.5602	1.04673
70.5602	0.881729
74.7385	0.872379
70.0554	0.914317
65.2314	1.85669
65.6127	2.74339
75.0776	2.30643
80.9547	1.67643
66.8278	1.29808
66.9603	0.95013
59.7375	0.899134
50.0541	0.504143
54.029	0.530986
55.1095	0.314998
53.7608	0.256072
50.1844	0.214336
50.2344	0.225375
54.6182	0.223665
58.0039	0.191302
60.5727	0.228922
55.2743	0.234731
56.9219	0.293047
58.5386	0.344104
62.4087	0.670325
62.2226	0.600728
61.9753	0.448472
60.3859	0.314485
60.0263	0.252555
55.9112	0.248518
50.0003	1.83741
49.8016	2.54232
50.4041	1.69476
49.2103	2.2447
57.2059	1.88609
46.2047	1.00561
47.0232	0.924399
50.1539	0.871498
50.6863	0.68797
51.7647	0.612264
62.1881	1.02743
65.3502	0.619862
65.0682	0.638437
69.9131	0.753078
78.0762	0.715649
51.1932	0.600293
52.9484	0.741143
44.9797	0.564383
52.9484	0.546817
58.7592	0.569955
66.9068	0.562587
72.9697	0.58494
77.9332	0.705743
73.4799	0.689335
71.2532	0.79311
64.0611	0.752104
63.9379	0.843356
65.0035	0.809982
73.2604	0.735564
68.0765	0.738504
65.981	0.825129
69.2949	0.85687
68.5524	0.943916
67.5987	1.10066
52.738	1.33841
60.8749	1.79585
58.8763	2.15714
63.8065	2.1842
59.2879	1.82111
54.4609	1.89926
52.0229	1.5786
55.3294	1.45042
48.1925	1.16608
69.1369	0.5808
71.1409	0.536927
70.5791	0.636801
81.2	0.799621
74.5	0.656506
81.8	0.379208
89.9	0.158811
76.8	0.229981
78.6	0.105227
76.4	0.0708418
86.7	0.0735014
79.5	0.0475105
90.9	0.037971
61.6	0.478225
80.7	0.220388
77.7	0.453965
68.7	0.179282
79.9	0.427692
72.7	0.261719
77.9	0.371867
67.7	0.188754
86.8	0.389823
74	0.193724
86.2	0.26812
78.6	0.167815
79.7	0.0928229
81	0.565917
65.6	0.31581
72.1	0.527336
72.6	0.476239
84	0.222517
85.2	0.214555

## Sheet: Figure1G
Sampled Apparent Temperature in °C	Predicted Density in 1/m²	Predicted Apparent Temperature in °C	Measured Density in 1/m²
-150	7.62882	-101.169	3.14681
-149	7.53908	-100.161	3.07284
-148	7.44878	-91.7766	2.51742
-147	7.35796	-88.8899	2.34205
-146	7.26663	-84.9636	2.12354
-145	7.17484	-84.108	2.07685
-144	7.08262	-80.4874	1.89642
-143	6.99001	-77.8228	1.76293
-142	6.89704	-77.6278	1.756
-141	6.80375	-77.6256	1.75513
-140	6.71017	-77.2245	1.73366
-139	6.61635	-76.3048	1.6911
-138	6.52232	-75.8901	1.67452
-137	6.42813	-75.8606	1.67157
-136	6.33381	-75.5358	1.65764
-135	6.23941	-75.1844	1.64629
-134	6.14496	-74.9283	1.63171
-133	6.0505	-74.3506	1.60855
-132	5.95608	-73.942	1.59198
-131	5.86174	-72.7834	1.54666
-130	5.76752	-72.424	1.52686
-129	5.67346	-72.1848	1.51729
-128	5.5796	-71.8457	1.50577
-127	5.48598	-71.7766	1.49995
-126	5.39264	-71.1433	1.4748
-125	5.29963	-68.9305	1.38822
-124	5.20698	-68.8168	1.38637
-123	5.11474	-68.5643	1.37333
-122	5.02294	-68.257	1.36556
-121	4.93162	-68.2231	1.36226
-120	4.84082	-68.1051	1.35634
-119	4.75057	-68.0528	1.35723
-118	4.66092	-67.8379	1.34554
-117	4.5719	-67.3416	1.33314
-116	4.48354	-67.2155	1.32437
-115	4.39588	-66.6335	1.30294
-114	4.30894	-66.3811	1.29442
-113	4.22277	-66.3457	1.29354
-112	4.13739	-66.3121	1.29092
-111	4.05283	-66.1638	1.28731
-110	3.96912	-65.4683	1.26572
-109	3.88628	-65.3692	1.25821
-108	3.80435	-65.0718	1.24958
-107	3.72334	-64.8143	1.24764
-106	3.64328	-64.4687	1.229
-105	3.56419	-64.4245	1.22633
-104	3.4861	-64.1455	1.22457
-103	3.40901	-63.9384	1.20985
-102	3.33295	-63.3811	1.19366
-101	3.25794	-63.3729	1.19043
-100	3.18398	-63.1092	1.18401
-99	3.1111	-62.4684	1.16322
-98	3.0393	-62.393	1.15835
-97	2.9686	-62.3294	1.15968
-96	2.899	-62.3046	1.15567
-95	2.83052	-62.2681	1.15628
-94	2.76316	-62.0874	1.1587
-93	2.69692	-61.8269	1.1477
-92	2.63181	-61.6523	1.13612
-91	2.56784	-61.6429	1.13694
-90	2.505	-61.2958	1.12424
-89	2.4433	-61.2401	1.12442
-88	2.38274	-61.0287	1.11813
-87	2.3233	-60.8408	1.11219
-86	2.265	-60.6733	1.10392
-85	2.20783	-60.5658	1.10751
-84	2.15179	-60.5206	1.0999
-83	2.09686	-60.5057	1.10137
-82	2.04304	-60.4855	1.1018
-81	1.99033	-60.4846	1.09822
-80	1.93872	-60.4017	1.09889
-79	1.88819	-60.3798	1.10382
-78	1.83875	-60.3669	1.09523
-77	1.79037	-59.9103	1.08742
-76	1.74306	-59.4981	1.07241
-75	1.69679	-59.3926	1.07568
-74	1.65155	-59.3338	1.06529
-73	1.60734	-59.0205	1.05606
-72	1.56414	-58.9072	1.05357
-71	1.52194	-58.7618	1.04836
-70	1.48072	-58.7026	1.04751
-69	1.44046	-58.6959	1.04811
-68	1.40117	-58.4201	1.04115
-67	1.36281	-58.3829	1.03668
-66	1.32538	-58.3607	1.03629
-65	1.28887	-58.2274	1.03242
-64	1.25324	-58.0414	1.03314
-63	1.2185	-57.9307	1.02237
-62	1.18462	-57.7609	1.0217
-61	1.15159	-57.6863	1.02109
-60	1.1194	-57.6863	1.02109
-59	1.08802	-57.6413	1.01641
-58	1.05744	-56.8845	0.994569
-57	1.02766	-56.8363	0.992686
-56	0.998636	-56.5119	0.983816
-55	0.970373	-56.3535	0.978752
-54	0.942848	-56.2342	0.977711
-53	0.916047	-56.2034	0.980637
-52	0.889955	-56.2034	0.980637
-51	0.864555	-56.183	0.97676
-50	0.839834	-56.1761	0.974701
-49	0.815775	-55.9192	0.967873
-48	0.792364	-55.7994	0.969436
-47	0.769586	-55.7812	0.965301
-46	0.747426	-55.5857	0.957788
-45	0.725871	-55.5295	0.956892
-44	0.704905	-55.4973	0.956154
-43	0.684515	-55.4691	0.956729
-42	0.664688	-55.1874	0.947831
-41	0.645408	-54.9645	0.942242
-40	0.626664	-54.7913	0.935972
-39	0.608441	-54.7908	0.937815
-38	0.590727	-54.4826	0.931864
-37	0.573509	-54.3392	0.928182
-36	0.556775	-54.3188	0.928227
-35	0.540512	-54.3112	0.925373
-34	0.524708	-54.2934	0.925462
-33	0.509351	-54.1939	0.927489
-32	0.494431	-54.0975	0.921676
-31	0.479934	-54.0849	0.919929
-30	0.465851	-54.0844	0.920147
-29	0.45217	-53.991	0.918555
-28	0.43888	-53.9059	0.917685
-27	0.425972	-53.8952	0.916935
-26	0.413435	-53.8717	0.912919
-25	0.401258	-53.7185	0.91359
-24	0.389433	-53.651	0.908306
-23	0.37795	-53.4903	0.906652
-22	0.366799	-53.2989	0.903751
-21	0.355971	-53.1769	0.9006
-20	0.345457	-52.9783	0.890339
-19	0.335249	-52.8796	0.887939
-18	0.325338	-52.7445	0.883801
-17	0.315716	-52.5372	0.880501
-16	0.306375	-52.5235	0.878849
-15	0.297307	-52.4822	0.878024
-14	0.288504	-52.3459	0.876195
-13	0.279959	-52.3028	0.874416
-12	0.271665	-52.1792	0.875821
-11	0.263614	-51.9273	0.865469
-10	0.255799	-51.8949	0.864438
-9	0.248215	-51.6519	0.858426
-8	0.240853	-51.6308	0.859254
-7	0.233709	-51.4598	0.853361
-6	0.226775	-51.2098	0.850688
-5	0.220046	-51.2091	0.848536
-4	0.213515	-51.0226	0.845364
-3	0.207177	-50.897	0.840905
-2	0.201027	-50.6709	0.837838
-1	0.195059	-50.4125	0.832182
		-50.3691	0.83057
		-50.2952	0.831081
		-50.2934	0.825854
		-50.0975	0.821226
		-50.094	0.821353
		-49.9931	0.819328
		-49.9778	0.818762
		-49.9442	0.819307
		-49.9345	0.819187
		-49.9345	0.819187
		-49.9231	0.818819
		-49.9204	0.820318
		-49.8037	0.813561
		-49.7428	0.813519
		-49.5199	0.810783
		-49.3989	0.805179
		-49.171	0.801153
		-49.0734	0.802321
		-48.8019	0.791209
		-48.7279	0.788704
		-48.575	0.785701
		-48.4467	0.782386
		-48.4316	0.782838
		-48.3689	0.782762
		-48.3617	0.785142
		-48.2919	0.778689
		-48.2624	0.778332
		-47.938	0.771345
		-47.8798	0.774257
		-47.6015	0.765551
		-47.6015	0.765551
		-47.5269	0.763171
		-47.3971	0.764023
		-47.3826	0.764001
		-47.3558	0.762024
		-47.2772	0.756912
		-47.0906	0.75424
		-47.0394	0.753249
		-46.8447	0.749976
		-46.7628	0.748535
		-46.6671	0.744283
		-46.6367	0.743769
		-46.6334	0.744571
		-46.6079	0.745009
		-46.4448	0.741478
		-46.4448	0.741478
		-46.4303	0.740168
		-46.4102	0.740488
		-46.3481	0.738328
		-46.3317	0.741212
		-46.3056	0.738586
		-46.24	0.734948
		-46.2214	0.73883
		-46.2026	0.7352
		-45.9619	0.729838
		-45.7974	0.729955
		-45.7472	0.726455
		-45.7207	0.724706
		-45.6872	0.724327
		-45.6313	0.722261
		-45.5632	0.719883
		-45.5601	0.721497
		-45.534	0.720637
		-45.3152	0.718685
		-45.2395	0.718598
		-45.2179	0.716775
		-45.2169	0.713821
		-45.214	0.713001
		-45.1234	0.713697
		-45.0707	0.710321
		-45.0415	0.712303
		-44.9056	0.709806
		-44.8988	0.708416
		-44.8626	0.706253
		-44.8476	0.70546
		-44.8178	0.707355
		-44.6405	0.703598
		-44.6172	0.70238
		-44.5582	0.700035
		-44.536	0.7014
		-44.2688	0.694647
		-44.2646	0.693712
		-44.1587	0.694455
		-44.1349	0.691264
		-44.0801	0.690807
		-43.8888	0.6871
		-43.8173	0.686522
		-43.6393	0.683183
		-43.4784	0.678161
		-43.4517	0.677741
		-43.3129	0.676672
		-43.2395	0.675647
		-43.0587	0.671455
		-43.0587	0.671455
		-43.0578	0.670377
		-42.9567	0.669681
		-42.9567	0.669681
		-42.9533	0.671172
		-42.9158	0.667747
		-42.8332	0.670007
		-42.7651	0.666101
		-42.7467	0.666697
		-42.7274	0.664146
		-42.7129	0.665346
		-42.7081	0.665345
		-42.6882	0.66354
		-42.6205	0.66462
		-42.4105	0.658402
		-42.3987	0.660392
		-42.3506	0.659885
		-42.3102	0.657509
		-42.3102	0.657509
		-42.2427	0.657097
		-42.0665	0.652501
		-42.0293	0.652633
		-41.8184	0.649819
		-41.7416	0.645677
		-41.6297	0.644761
		-41.4979	0.640716
		-41.4088	0.638945
		-41.2849	0.638949
		-41.178	0.636702
		-41.0303	0.631944
		-40.9121	0.632657
		-40.9041	0.631552
		-40.8932	0.631366
		-40.8255	0.628825
		-40.7657	0.630003
		-40.7551	0.626773
		-40.6589	0.625895
		-40.6564	0.626665
		-40.4495	0.621706
		-40.4233	0.621709
		-40.3882	0.621504
		-40.2008	0.618662
		-40.1195	0.616959
		-40.0496	0.61425
		-39.9318	0.614935
		-39.7751	0.609678
		-39.6691	0.608274
		-39.638	0.60981
		-39.4373	0.605025
		-39.3983	0.603282
		-39.2931	0.605089
		-39.2416	0.600182
		-39.1269	0.602229
		-38.9042	0.595828
		-38.847	0.594238
		-38.8237	0.593685
		-38.688	0.591075
		-38.6815	0.591652
		-38.6058	0.589171
		-38.5613	0.590187
		-38.4734	0.5878
		-38.3449	0.584062
		-38.1711	0.583189
		-38.1357	0.584371
		-37.966	0.579233
		-37.966	0.579233
		-37.966	0.579233
		-37.9296	0.580397
		-37.9019	0.579425
		-37.7124	0.574274
		-37.5349	0.571301
		-37.5138	0.57126
		-37.3806	0.569039
		-37.1675	0.566702
		-37.1561	0.565107
		-37.1514	0.56672
		-37.1113	0.565069
		-36.9976	0.563556
		-36.9945	0.564817
		-36.8884	0.560412
		-36.879	0.566391
		-36.8194	0.560204
		-36.7219	0.558395
		-36.6629	0.566044
		-36.6599	0.558944
		-36.6524	0.557321
		-36.411	0.554542
		-36.378	0.552802
		-36.3341	0.55235
		-36.2833	0.551187
		-36.2833	0.551187
		-36.0287	0.547919
		-35.914	0.547211
		-35.882	0.544633
		-35.6341	0.54396
		-35.616	0.540397
		-35.5218	0.539372
		-35.5111	0.546611
		-35.4838	0.539396
		-35.4432	0.537393
		-35.254	0.534819
		-35.241	0.536168
		-34.9121	0.529317
		-34.8256	0.530285
		-34.6707	0.527127
		-34.662	0.526562
		-34.5949	0.525518
		-34.5941	0.52553
		-34.5411	0.525041
		-34.5171	0.525844
		-34.2585	0.521505
		-34.2015	0.518525
		-34.1158	0.518091
		-34.0442	0.516435
		-33.9824	0.515603
		-33.8365	0.514662
		-33.7342	0.513045
		-33.4747	0.509781
		-33.3194	0.50512
		-33.2482	0.504021
		-33.0842	0.503116
		-33.0807	0.503706
		-33.0714	0.503351
		-33.0038	0.500616
		-32.9741	0.500316
		-32.9129	0.500897
		-32.7526	0.497618
		-32.5911	0.495975
		-32.2233	0.491567
		-32.2198	0.493694
		-32.2121	0.489667
		-32.1177	0.487784
		-32.0423	0.487755
		-31.5783	0.481905
		-31.5006	0.481482
		-31.4661	0.480523
		-31.2107	0.475282
		-31.1887	0.474897
		-31.0121	0.474079
		-30.9976	0.472472
		-30.9695	0.474081
		-30.7631	0.471076
		-30.6944	0.469459
		-30.6287	0.467089
		-30.4651	0.464847
		-29.8295	0.457753
		-29.8054	0.457938
		-29.8007	0.456494
		-29.7652	0.455377
		-29.5192	0.452173
		-29.5148	0.454289
		-29.4973	0.452747
		-29.4795	0.453609
		-29.4592	0.451817
		-29.2966	0.451273
		-28.995	0.446924
		-28.9886	0.444954
		-28.7815	0.442932
		-28.6121	0.440365
		-28.5794	0.441927
		-28.4807	0.439114
		-28.409	0.438859
		-28.3172	0.436964
		-28.2405	0.436433
		-28.21	0.435274
		-27.9793	0.432346
		-27.8857	0.431111
		-27.8638	0.431459
		-27.8395	0.430832
		-27.7912	0.429822
		-27.7501	0.429914
		-27.7314	0.429104
		-27.6501	0.429522
		-27.6026	0.427462
		-27.4587	0.426145
		-27.4066	0.425252
		-27.2296	0.422843
		-27.0329	0.421209
		-26.9086	0.423604
		-26.3233	0.411884
		-26.2456	0.412706
		-26.1815	0.410905
		-25.8941	0.407092
		-25.8331	0.407655
		-25.6326	0.40492
		-25.5036	0.402047
		-25.2094	0.400322
		-25.1615	0.399149
		-25.1374	0.397618
		-24.9915	0.396918
		-24.7442	0.392918
		-24.5192	0.390508
		-24.4142	0.389138
		-24.3826	0.389715
		-24.3737	0.388577
		-24.3527	0.389586
		-24.3062	0.388876
		-24.1641	0.386633
		-24.1004	0.38752
		-24.0399	0.386928
		-24.0016	0.384924
		-23.8227	0.382745
		-23.8041	0.385839
		-23.7701	0.381819
		-23.687	0.380522
		-23.628	0.381669
		-23.2485	0.376373
		-23.2037	0.377246
		-23.1816	0.37515
		-22.6802	0.370337
		-22.5633	0.368394
		-22.2081	0.366087
		-22.0833	0.363226
		-21.9323	0.360987
		-21.6852	0.359403
		-21.5203	0.357752
		-21.2568	0.355555
		-21.2178	0.354514
		-21.1879	0.353907
		-21.1472	0.354802
		-20.5269	0.348401
		-20.3936	0.345878
		-20.2941	0.345565
		-20.251	0.345091
		-20.0697	0.343433
		-19.7702	0.33945
		-19.6908	0.339486
		-19.6729	0.338763
		-19.3174	0.334975
		-19.1998	0.334116
		-19.1567	0.333521
		-19.1025	0.333872
		-18.8904	0.330984
		-18.8435	0.330942
		-18.444	0.326263
		-17.9105	0.321473
		-17.6145	0.31851
		-17.4714	0.317247
		-16.9182	0.312315
		-16.5864	0.310281
		-16.5003	0.308367
		-16.2846	0.305699
		-16.0656	0.304608
		-15.2571	0.2976
		-15.1279	0.296332
		-14.7265	0.292676
		-14.7242	0.294201
		-14.6012	0.290849
		-14.5582	0.290957
		-14.3956	0.289415
		-14.3248	0.28889
		-13.5253	0.282588
		-13.4549	0.282062
		-13.0627	0.277977
		-13.0189	0.278795
		-12.9752	0.277295
		-12.8167	0.276447
		-12.1833	0.271404
		-11.7103	0.268514
		-11.1552	0.264569
		-11.1449	0.263469
		-10.8306	0.260449
		-10.7308	0.261101
		-10.4615	0.257965
		-9.98553	0.254472
		-8.98917	0.246353
		-8.96145	0.246287
		-8.75604	0.244732
		-8.44043	0.242539
		-8.21389	0.241398
		-8.14166	0.240639
		-7.88817	0.238567
		-7.788	0.237997
		-7.18703	0.234081
		-6.48346	0.230271
		-6.06222	0.226393
		-5.39118	0.22203
		-4.96219	0.218519
		-4.90264	0.218265
		-4.8952	0.218371
		-4.84928	0.218364
		-4.72981	0.217212
		-4.726	0.217673
		-4.57614	0.21659
		-4.54575	0.216247
		-3.8789	0.211739
		-3.80214	0.211435
		-3.64157	0.210436
		-3.59345	0.209865
		-3.51541	0.209883
		-2.51696	0.203723
		-2.3717	0.202898
		-1.68282	0.198561
		-1.00504	0.194669
		0.813693	0.18434

## Sheet: Figure1H
timestamp	Measured Area in m²
2014-09-10 23:00:49	1284.5
2014-09-16 04:13:36	1413.92
2014-09-16 05:00:20	1723.9
2014-09-16 06:00:18	1734.98
2014-09-16 07:00:16	1866.96
2014-09-16 08:00:14	930.056
2014-09-23 02:00:39	777.59
2014-09-23 19:00:58	449.124
2014-09-23 20:00:56	736.312
2014-09-23 21:00:53	701.702
2014-09-23 22:00:51	1075.22
2014-09-23 23:00:49	555.3
2014-09-24 00:00:08	1097.5
2014-09-24 00:00:46	1179.06
2014-09-24 01:00:09	1120.3
2014-09-24 01:00:44	1660.69
2014-09-24 02:00:09	1625.45
2014-09-24 02:00:42	1408.1
2014-09-24 03:00:09	1587.56
2014-09-24 03:00:40	1898.69
2014-09-24 04:00:09	1371.27
2014-09-24 04:00:38	1830.79
2014-09-24 05:00:09	1324.5
2014-09-24 05:00:36	1626.06
2014-09-24 06:00:09	1154.2
2014-09-24 06:00:34	1773.56
2014-09-24 07:00:09	703.882
2014-09-24 07:00:31	1681.14
2014-09-24 08:00:09	711.09
2014-09-24 08:00:29	1116.34
2014-09-24 09:00:09	684.821
2014-09-24 09:00:26	1250.55
2014-09-24 10:00:23	553.051
2014-09-24 19:00:02	697.162
2014-09-24 19:05:45	666.094
2014-09-24 19:10:02	178.666
2014-09-24 20:00:00	607.584
2014-09-24 20:00:02	237.688
2014-09-24 21:00:01	247.73
2014-09-24 21:00:58	560.456
2014-09-24 22:00:01	268.377
2014-09-24 23:00:01	441.56
2014-10-01 04:58:36	564.102
2014-10-01 05:00:37	502.887
2014-10-01 06:00:35	672.938
2014-10-01 07:00:33	354.613
2014-10-01 08:00:31	343.67
2014-10-01 09:00:29	444.608
2014-10-01 10:00:26	323.296
2014-10-01 19:06:08	149.8
2014-10-01 20:06:15	314.088
2014-10-01 21:01:11	306.574
2014-10-02 03:32:57	367.481
2014-10-06 22:01:00	1010.88
2014-10-06 23:00:58	839.69
2014-10-07 00:00:56	1162.8
2014-10-07 01:00:54	1456.95
2014-10-07 02:00:52	1278.79
2014-10-07 03:00:50	1627.78
2014-10-07 04:00:48	1036.01
2014-10-07 05:00:45	708.77
2014-10-07 06:00:44	656.704
2014-10-07 07:00:42	598.452
2014-10-07 08:00:40	589.207
2014-10-07 09:00:38	936.609
2014-10-07 10:00:35	497.562
2014-10-07 11:00:33	546.842
2014-10-07 18:00:17	184.005
2014-10-07 19:00:15	349.116
2014-10-07 20:00:13	469.781
2014-10-07 21:00:10	594.562
2014-10-07 22:00:08	891.819
2014-10-07 23:00:03	698.649
2014-10-07 23:00:06	535.636
2014-10-08 00:00:03	984.749
2014-10-08 01:00:02	1291.8
2014-10-08 02:00:00	1564.03
2014-10-08 03:00:59	1621.73
2014-10-08 03:08:25	1367.55
2014-10-08 04:00:17	2216.32
2014-10-08 05:00:17	3269.19
2014-10-08 06:00:18	2806.01
2014-10-08 07:00:18	2156.32
2014-10-08 07:00:19	705.452
2014-10-08 08:00:18	2243.64
2014-10-08 09:00:16	1183.56
2014-10-08 09:00:18	2176.48
2014-10-08 10:00:11	642.465
2014-10-08 10:00:13	586.614
2014-10-08 10:00:18	1194.83
2014-10-08 18:00:28	270.356
2014-10-08 19:00:27	398.726
2014-10-08 19:00:50	401.097
2014-10-08 20:00:26	451.003
2014-10-08 20:00:48	340.772
2014-10-08 21:00:26	389.946
2014-10-08 21:00:46	465.587
2014-10-08 22:00:26	534.922
2014-10-08 23:00:26	1079.35
2014-10-15 06:25:26	464.392
2014-10-15 10:00:54	238.547
2014-10-15 19:07:28	178.261
2014-10-21 02:00:21	862.791
2014-10-21 03:00:19	835.679
2014-10-21 04:00:17	1751.28
2014-10-21 05:00:15	1218.9
2014-10-21 06:00:14	1344.9
2014-10-21 07:00:12	1547.64
2014-10-21 08:00:10	1483.86
2014-10-21 09:00:08	1282.78
2014-10-21 10:00:04	243.591
2014-10-21 10:00:05	1012.92
2014-10-21 11:00:03	497.818
2014-10-21 12:00:01	525.693
2014-10-21 17:00:50	912.514
2014-10-21 18:00:48	669.559
2014-10-21 19:00:46	836.244
2014-10-21 20:00:43	1321.86
2014-10-21 21:00:41	1445.46
2014-10-21 23:00:08	2014.38
2014-10-21 23:00:37	1977.18
2014-10-22 22:50:19	717.936
2014-10-23 00:00:02	1303.26
2014-10-23 01:00:03	1196.17
2014-10-26 22:00:31	2433.23
2014-10-26 23:00:30	2451.24
2014-10-27 00:00:52	3029.22
2014-10-27 01:00:51	2898.31
2014-10-27 02:00:49	3371.35
2014-10-27 03:00:48	3588.4
2014-10-27 04:00:45	4006.69
2014-10-27 05:00:43	4287.55
2014-10-27 06:00:42	4535.77
2014-10-27 07:00:40	3288.25
2014-10-27 08:00:39	4469.58
2014-10-27 09:00:37	4318.32
2014-10-27 10:00:34	4153.09
2014-10-27 11:00:33	3210.84
2014-10-27 12:00:31	3154.05
2014-10-27 13:00:29	2838.6
2014-10-27 14:00:26	1156.43
2014-10-27 15:00:24	1848.3
2014-10-27 16:00:21	2299.16
2014-10-27 17:00:20	1761.05
2014-10-27 18:00:17	2198.38
2014-10-27 19:00:15	1633.27
2014-10-27 20:00:13	2580.81
2014-10-27 21:00:11	2587.39
2014-10-27 23:00:07	2881.19
2014-10-30 00:59:07	1160.17
2014-11-03 23:00:02	1902.7
2014-11-04 02:00:57	1995.92
2014-11-04 03:00:55	1755.35
2014-11-04 04:00:52	2027.4
2014-11-04 05:00:51	1665.64
2014-11-04 06:00:49	2300.22
2014-11-04 07:00:47	2220.8
2014-11-04 09:00:42	2852.68
2014-11-04 10:00:41	637.041
2014-11-04 11:00:38	2840.73
2014-11-04 12:00:37	2218.42
2014-11-04 13:00:35	3101.65
2014-11-04 14:00:32	1652.41
2014-11-04 15:00:30	2146.52
2014-11-04 16:00:28	2414.2
2014-11-04 17:16:55	2720.87
2014-11-04 19:33:58	3153.24
2014-11-10 22:00:55	2977.82
2014-11-10 23:00:54	2733.88
2014-11-11 00:00:52	2700.65
2014-11-11 01:00:50	2455.94
2014-11-11 02:00:48	3092.2
2014-11-11 03:00:47	2841.12
2014-11-11 04:00:45	2495.34
2014-11-11 05:00:43	1561.88
2014-11-11 06:00:41	1491.56
2014-11-11 07:00:40	1482.68
2014-11-11 08:00:37	1439.08
2014-11-11 09:00:08	1437.63
2014-11-11 10:00:07	1975.47
2014-11-11 11:00:05	1990.91
2014-11-11 12:00:03	2048.08
2014-11-11 13:00:01	2018.17
2014-11-11 14:01:00	2065.82
2014-11-11 15:00:57	2269.06
2014-11-11 16:00:56	2513.96
2014-11-11 17:00:53	2396.59
2014-11-11 18:00:51	2523.59
2014-11-11 19:00:49	2597.89
2014-11-11 20:00:47	2607.09
2014-11-11 21:00:45	2795.28
2014-11-11 23:00:41	1396.92
2014-11-12 10:00:36	1487.98
2014-11-12 11:00:33	1457.59
2014-11-12 12:00:31	2135.06
2014-11-12 13:00:29	1527.1
2014-11-12 14:00:27	1686.7
2014-11-12 15:00:25	2080.21
2014-11-12 16:00:22	1293.44
2014-11-12 17:00:20	1624.66
2014-11-12 18:00:19	1544.21
2014-11-12 19:00:17	1177.12
2014-11-12 20:00:15	1226.54
2014-11-12 21:00:13	1722.28
2014-11-17 22:00:48	3985.39
2014-11-17 23:00:46	2299.15
2014-11-18 00:00:44	2254.89
2014-11-18 01:00:42	2670.41
2014-11-18 02:00:41	2606.54
2014-11-18 03:00:40	2381.4
2014-11-18 04:00:38	2189.64
2014-11-18 05:00:36	1878.47
2014-11-18 06:00:35	2136.75
2014-11-18 07:00:33	3043.37
2014-11-18 08:00:31	3253.95
2014-11-18 09:00:29	2873.97
2014-11-18 10:00:27	3778.86
2014-11-18 11:00:25	3265.14
2014-11-18 12:00:23	2886.03
2014-11-18 13:00:21	2328.1
2014-11-18 14:00:18	2208.46
2014-11-18 15:00:16	2252.81
2014-11-18 16:00:14	2303.09
2014-11-18 17:00:11	2343.9
2014-11-18 18:00:09	2873.22
2014-11-18 19:00:06	3109.12
2014-11-18 20:00:05	2673.05
2014-11-18 21:00:02	2985.28
2014-11-18 22:00:01	5906.31
2014-11-18 23:00:00	3252.79
2014-11-19 00:00:58	5046.8
2014-11-19 01:00:57	5479.1
2014-11-19 02:00:56	6054.78
2014-11-19 03:00:55	8766.49
2014-11-19 04:00:53	7465.21
2014-11-19 05:00:52	6110.16
2014-11-19 06:00:50	5915.86
2014-11-19 07:00:48	6151.51
2014-11-19 08:00:47	6338.04
2014-11-19 09:00:45	7323.36
2014-11-19 10:00:43	4435.6
2014-11-19 11:00:41	6372.08
2014-11-19 12:00:39	7267.44
2014-11-19 13:00:37	5358.11
2014-11-19 14:00:35	4073.52
2014-11-19 15:00:33	3177.5
2014-11-19 16:00:30	3345.87
2014-11-19 17:00:29	3535.98
2014-11-19 18:00:26	2863.13
2014-11-19 19:00:25	2910.26
2014-11-19 20:00:23	2386.78
2014-11-19 21:00:21	3406.44
2014-11-24 08:00:29	4453.31
2014-11-24 09:00:27	4017.95
2014-11-24 10:00:25	3148.6
2014-11-24 11:00:23	3836.22
2014-11-24 12:00:21	2635.4
2014-11-24 13:00:19	2285.96
2014-11-24 14:00:16	1566.44
2014-11-24 15:00:15	1792.28
2014-11-24 16:00:12	1146.6
2014-11-24 17:00:11	1073.86
2014-11-24 18:00:08	585.655
2014-11-24 19:00:06	437.795
2014-11-24 20:00:05	1159.52
2014-11-24 21:00:02	452.673
2014-11-24 23:00:59	525.112
2014-12-02 04:00:55	471.478
2014-12-02 05:00:53	669.392
2014-12-02 06:00:52	386.352
2014-12-02 07:00:50	1011.9
2014-12-02 08:00:49	603.543
2014-12-02 09:00:46	731.017
2014-12-02 10:00:44	536.9
2014-12-02 11:00:43	278.599
2014-12-02 12:00:40	156.945
2014-12-02 13:00:38	228.92
2014-12-02 14:00:36	187.807
2014-12-02 15:00:34	350.845
2014-12-02 16:00:32	364.76
2014-12-02 17:00:29	459.931
2014-12-02 18:00:27	399.021
2014-12-02 19:00:25	294.868
2014-12-02 20:00:23	346.18
2014-12-02 21:10:45	242.931

## Sheet: Figure1I
timestamp	Number of individuals predicted mean	Number of individuals predicted standard deviation	Number of individuals measured
2011-09-03 23:00:28			4328.38
2011-09-04 10:52:49			13625.5
2011-09-04 22:42:54			4235
2011-09-07 00:00:04			3463.75
2011-09-07 01:00:04			3463.75
2011-09-07 02:00:04			3463.75
2011-09-07 03:00:04			3463.75
2011-09-07 04:00:04			3463.75
2011-09-07 05:00:25			3463.75
2011-09-07 06:00:25			3463.75
2011-09-07 07:00:25			3463.75
2011-09-07 08:00:25			3463.75
2011-09-07 09:00:24			3463.75
2011-09-08 01:00:21			3385.88
2011-09-08 13:37:52			12654
2011-09-08 20:05:55			4241
2011-09-11 23:00:49	1284.51		1981
2011-09-12 08:45:27			17071
2011-09-14 23:00:15			3197.89
2011-09-15 00:00:15			3197.89
2011-09-15 01:00:14			3197.89
2011-09-15 02:00:13			3197.89
2011-09-15 03:00:12			3197.89
2011-09-15 04:00:12			3197.89
2011-09-15 05:00:11			3197.89
2011-09-15 06:00:10			3197.89
2011-09-15 07:00:09			3197.89
2011-09-15 08:00:07			3197.89
2011-09-15 09:00:06			3197.89
2011-09-15 15:49:47			16302
2011-09-15 19:42:48			3167.44
2011-09-15 20:00:17			3167.44
2011-09-15 21:00:15			3167.44
2011-09-15 23:00:13			3167.44
2011-09-17 04:13:36	1283.76	197.727	1371.71
2011-09-17 05:00:20			1371.71
2011-09-17 06:00:18			1371.71
2011-09-17 07:00:16			1371.71
2011-09-17 08:00:14			1371.71
2011-09-17 15:26:46			14439
2011-09-22 10:05:46			8088
2011-09-22 18:59:34			3743.57
2011-09-22 19:00:04			3743.57
2011-09-22 20:00:03			3743.57
2011-09-22 21:00:02			3743.57
2011-09-22 23:00:00			3743.57
2011-09-24 02:00:39	670.957	139.523	859.429
2011-09-24 19:00:58			805.714
2011-09-24 20:00:56			805.714
2011-09-24 21:00:53			805.714
2011-09-24 22:00:51			805.714
2011-09-24 23:00:49			805.714
2011-09-25 00:00:08	675.209	200.479	805.714
2011-09-25 00:00:12			3338.49
2011-09-25 00:00:46			805.714
2011-09-25 01:00:09			805.714
2011-09-25 01:00:10			3338.49
2011-09-25 01:00:44			805.714
2011-09-25 02:00:08			3338.49
2011-09-25 02:00:09			805.714
2011-09-25 02:00:42			805.714
2011-09-25 03:00:06			3338.49
2011-09-25 03:00:09			805.714
2011-09-25 03:00:40			805.714
2011-09-25 04:00:09			805.714
2011-09-25 04:00:38			805.714
2011-09-25 05:00:09			805.714
2011-09-25 05:00:36			805.714
2011-09-25 06:00:09			805.714
2011-09-25 06:00:34			805.714
2011-09-25 07:00:09			805.714
2011-09-25 07:00:31			805.714
2011-09-25 08:00:09			805.714
2011-09-25 08:00:23			3338.49
2011-09-25 08:00:29			805.714
2011-09-25 09:00:09			805.714
2011-09-25 09:00:26			805.714
2011-09-25 10:00:23			805.714
2011-09-25 19:00:02			752
2011-09-25 19:05:45			752
2011-09-25 19:10:02			752
2011-09-25 20:00:00			752
2011-09-25 20:00:02			752
2011-09-25 21:00:01			752
2011-09-25 21:00:58			752
2011-09-25 22:00:01			752
2011-09-25 22:29:41			3322.86
2011-09-25 23:00:01			752
2011-09-25 23:00:05			3322.86
2011-09-27 13:37:03			8651
2011-09-30 09:45:14			11292
2011-10-01 01:00:03			3888.71
2011-10-02 00:00:29			3212.95
2011-10-02 01:00:27			3212.95
2011-10-02 02:00:24			3212.95
2011-10-02 03:00:21			3212.95
2011-10-02 04:00:18			3212.95
2011-10-02 04:58:36	502.014	199.531	598.571
2011-10-02 05:00:16			3212.95
2011-10-02 05:00:37			598.571
2011-10-02 06:00:13			3212.95
2011-10-02 06:00:35			598.571
2011-10-02 07:00:11			3212.95
2011-10-02 07:00:33			598.571
2011-10-02 08:00:08			3212.95
2011-10-02 08:00:31			598.571
2011-10-02 08:42:39			8507.5
2011-10-02 09:00:05			3212.95
2011-10-02 09:00:29			598.571
2011-10-02 10:00:02			3212.95
2011-10-02 10:00:26			598.571
2011-10-02 18:04:06			3194.63
2011-10-02 18:47:10			6348
2011-10-02 19:00:02			3194.63
2011-10-02 19:06:08			573
2011-10-02 20:00:29			3194.63
2011-10-02 20:06:15			573
2011-10-02 21:00:26			3194.63
2011-10-02 21:01:11			573
2011-10-02 22:00:23			3194.63
2011-10-02 23:00:20			3194.63
2011-10-03 03:32:57	367.481		573
2011-10-07 22:01:00	640.143	0	640.143
2011-10-07 23:00:58			640.143
2011-10-08 00:00:56	579.512	116.761	640.143
2011-10-08 01:00:54			640.143
2011-10-08 02:00:52			640.143
2011-10-08 03:00:50			640.143
2011-10-08 04:00:48			640.143
2011-10-08 05:00:45			640.143
2011-10-08 06:00:44			640.143
2011-10-08 07:00:42			640.143
2011-10-08 08:00:40			640.143
2011-10-08 09:00:38			640.143
2011-10-08 10:00:35			640.143
2011-10-08 11:00:33			640.143
2011-10-08 18:00:17			653.571
2011-10-08 19:00:15			653.571
2011-10-08 20:00:13			653.571
2011-10-08 21:00:10			653.571
2011-10-08 22:00:08			653.571
2011-10-08 22:00:14			3886.44
2011-10-08 23:00:03			653.571
2011-10-08 23:00:06			653.571
2011-10-08 23:00:13			3886.44
2011-10-09 00:00:03	573.608	121.025	653.571
2011-10-09 01:00:02			653.571
2011-10-09 01:00:11			3886.44
2011-10-09 02:00:00			653.571
2011-10-09 02:00:11			3886.44
2011-10-09 03:00:10			3886.44
2011-10-09 03:00:59			653.571
2011-10-09 03:08:25			653.571
2011-10-09 04:00:09			3886.44
2011-10-09 04:00:17			653.571
2011-10-09 05:00:09			3886.44
2011-10-09 05:00:17			653.571
2011-10-09 06:00:08			3886.44
2011-10-09 06:00:18			653.571
2011-10-09 07:00:07			3886.44
2011-10-09 07:00:18			653.571
2011-10-09 07:00:19			653.571
2011-10-09 08:00:06			3886.44
2011-10-09 08:00:18			653.571
2011-10-09 09:00:06			3886.44
2011-10-09 09:00:16			653.571
2011-10-09 09:00:18			653.571
2011-10-09 10:00:05			3886.44
2011-10-09 10:00:11			653.571
2011-10-09 10:00:13			653.571
2011-10-09 10:00:18			653.571
2011-10-09 17:31:59			3885.22
2011-10-09 18:00:28			667
2011-10-09 18:00:28			3885.22
2011-10-09 19:00:27			667
2011-10-09 19:00:27			3885.22
2011-10-09 19:00:50			667
2011-10-09 20:00:26			667
2011-10-09 20:00:26			3885.22
2011-10-09 20:00:48			667
2011-10-09 21:00:25			3885.22
2011-10-09 21:00:26			667
2011-10-09 21:00:46			667
2011-10-09 22:00:26			667
2011-10-09 23:00:01			3885.22
2011-10-09 23:00:26			667
2011-10-10 01:00:04			3885.22
2011-10-11 18:53:02			7223
2011-10-15 00:00:24			2984.67
2011-10-15 01:00:23			2984.67
2011-10-15 02:00:23			2984.67
2011-10-15 03:00:23			2984.67
2011-10-15 04:00:23			2984.67
2011-10-15 05:00:22			2984.67
2011-10-15 06:00:22			2984.67
2011-10-15 07:00:21			2984.67
2011-10-15 08:00:21			2984.67
2011-10-15 09:00:20			2984.67
2011-10-15 10:00:19			2984.67
2011-10-15 11:00:19			2984.67
2011-10-15 12:02:01			9842
2011-10-15 18:00:13			2759.83
2011-10-15 19:00:12			2759.83
2011-10-15 20:00:11			2759.83
2011-10-15 21:00:10			2759.83
2011-10-15 23:00:08			2759.83
2011-10-16 00:01:45			4314.86
2011-10-16 01:00:15			4314.86
2011-10-16 01:00:29			2759.83
2011-10-16 02:00:15			4314.86
2011-10-16 03:00:15			4314.86
2011-10-16 04:00:15			4314.86
2011-10-16 05:00:16			4314.86
2011-10-16 06:00:16			4314.86
2011-10-16 06:25:26	293.733	150.838	720.143
2011-10-16 07:00:16			4314.86
2011-10-16 08:00:16			4314.86
2011-10-16 09:00:16			4314.86
2011-10-16 10:00:16			4314.86
2011-10-16 10:00:54			720.143
2011-10-16 11:00:16			4314.86
2011-10-16 18:00:15			4437
2011-10-16 19:00:14			4437
2011-10-16 19:07:28			729
2011-10-16 20:00:14			4437
2011-10-16 21:00:14			4437
2011-10-16 22:00:14			4437
2011-10-16 23:00:14			4437
2011-10-18 15:41:18			6026
2011-10-20 22:00:06			2796.33
2011-10-20 23:00:05			2796.33
2011-10-21 00:00:04			2796.33
2011-10-21 01:00:04			2796.33
2011-10-21 02:00:04			2796.33
2011-10-21 03:00:03			2796.33
2011-10-21 04:00:03			2796.33
2011-10-21 05:00:03			2796.33
2011-10-21 06:00:02			2796.33
2011-10-21 07:00:02			2796.33
2011-10-21 08:00:02			2796.33
2011-10-21 09:00:01			2796.33
2011-10-21 10:00:00			2796.33
2011-10-21 11:00:00			2796.33
2011-10-21 12:00:29			2861.67
2011-10-21 15:05:21			12974
2011-10-21 16:25:55			2861.67
2011-10-21 17:00:24			2861.67
2011-10-21 18:00:23			2861.67
2011-10-21 19:00:22			2861.67
2011-10-21 20:00:22			2861.67
2011-10-21 21:00:21			2861.67
2011-10-21 23:00:20			2861.67
2011-10-22 01:00:08			2861.67
2011-10-22 02:00:21	644.572	111.732	690.429
2011-10-22 03:00:19			690.429
2011-10-22 04:00:17			690.429
2011-10-22 05:00:15			690.429
2011-10-22 06:00:14			690.429
2011-10-22 07:00:12			690.429
2011-10-22 08:00:10			690.429
2011-10-22 09:00:08			690.429
2011-10-22 10:00:04			690.429
2011-10-22 10:00:05			690.429
2011-10-22 11:00:03			690.429
2011-10-22 12:00:01			682.714
2011-10-22 17:00:50			682.714
2011-10-22 18:00:48			682.714
2011-10-22 19:00:46			682.714
2011-10-22 20:00:43			682.714
2011-10-22 21:00:41			682.714
2011-10-22 23:00:08			682.714
2011-10-22 23:00:37			682.714
2011-10-23 00:00:19			4276.71
2011-10-23 01:00:17			4276.71
2011-10-23 03:00:12			4276.71
2011-10-23 04:00:09			4276.71
2011-10-23 05:00:07			4276.71
2011-10-23 22:50:19	675		675
2011-10-24 00:00:02	675	0	675
2011-10-24 01:00:03			675
2011-10-26 22:00:20			3127.67
2011-10-26 23:00:20			3127.67
2011-10-27 00:00:19			3127.67
2011-10-27 01:00:19			3127.67
2011-10-27 02:00:18			3127.67
2011-10-27 03:00:18			3127.67
2011-10-27 04:00:18			3127.67
2011-10-27 06:00:17			3127.67
2011-10-27 07:00:17			3127.67
2011-10-27 08:00:16			3127.67
2011-10-27 09:00:16			3127.67
2011-10-27 10:00:15			3127.67
2011-10-27 11:00:15			3127.67
2011-10-27 12:00:14			3177.83
2011-10-27 15:59:12			3177.83
2011-10-27 16:00:12			3177.83
2011-10-27 17:00:11			3177.83
2011-10-27 18:00:10			3177.83
2011-10-27 19:00:09			3177.83
2011-10-27 20:00:09			3177.83
2011-10-27 21:00:08			3177.83
2011-10-27 22:00:31	783	0	783
2011-10-27 23:00:07			3177.83
2011-10-27 23:00:30			783
2011-10-28 00:00:52	799.698	20.8106	783
2011-10-28 01:00:51			783
2011-10-28 02:00:49			783
2011-10-28 03:00:48			783
2011-10-28 04:00:45			783
2011-10-28 05:00:43			783
2011-10-28 06:00:42			783
2011-10-28 07:00:40			783
2011-10-28 08:00:39			783
2011-10-28 09:00:37			783
2011-10-28 10:00:34			783
2011-10-28 11:00:33			783
2011-10-28 11:01:30			12633
2011-10-28 11:35:42			9546
2011-10-28 12:00:31			810
2011-10-28 13:00:29			810
2011-10-28 14:00:26			810
2011-10-28 15:00:24			810
2011-10-28 16:00:21			810
2011-10-28 17:00:20			810
2011-10-28 18:00:17			810
2011-10-28 19:00:15			810
2011-10-28 20:00:13			810
2011-10-28 21:00:11			810
2011-10-28 23:00:07			810
2011-10-30 00:00:21			4186.78
2011-10-30 01:00:22			4186.78
2011-10-30 02:00:22			4186.78
2011-10-30 05:00:22			4186.78
2011-10-30 07:00:23			4186.78
2011-10-31 00:59:07	864.525		864
2011-11-04 00:00:05			4021.67
2011-11-04 01:00:05			4021.67
2011-11-04 02:00:06			4021.67
2011-11-04 04:00:07			4021.67
2011-11-04 07:00:08			4021.67
2011-11-04 23:00:02	970.667		970.667
2011-11-05 02:00:57	1045.76	149.861	970.667
2011-11-05 03:00:55			970.667
2011-11-05 04:00:52			970.667
2011-11-05 05:00:51			970.667
2011-11-05 06:00:49			970.667
2011-11-05 07:00:47			970.667
2011-11-05 09:00:42			970.667
2011-11-05 10:00:41			970.667
2011-11-05 11:00:38			970.667
2011-11-05 12:00:37			992
2011-11-05 13:00:35			992
2011-11-05 14:00:32			992
2011-11-05 15:00:30			992
2011-11-05 16:00:28			992
2011-11-05 17:16:55			992
2011-11-05 19:33:58			992
2011-11-06 00:59:28			4066.67
2011-11-06 02:12:53			4066.67
2011-11-06 04:00:02			4066.67
2011-11-06 05:00:02			4066.67
2011-11-06 06:00:02			4066.67
2011-11-06 07:00:02			4066.67
2011-11-06 08:00:02			4066.67
2011-11-06 09:00:02			4066.67
2011-11-06 10:00:01			4066.67
2011-11-06 11:00:01			4066.67
2011-11-06 11:32:26			7600
2011-11-06 12:00:00			4066.67
2011-11-06 18:56:37			4105.48
2011-11-06 19:00:07			4105.48
2011-11-06 20:00:06			4105.48
2011-11-06 21:00:06			4105.48
2011-11-07 17:46:45			12096
2011-11-08 00:00:24			3529.84
2011-11-08 01:00:22			3529.84
2011-11-08 02:00:20			3529.84
2011-11-08 07:00:11			3529.84
2011-11-08 08:00:09			3529.84
2011-11-08 09:00:06			3529.84
2011-11-08 10:00:04			3529.84
2011-11-08 11:00:01			3529.84
2011-11-08 12:00:29			3406.88
2011-11-08 13:00:26			3406.88
2011-11-08 14:00:23			3406.88
2011-11-10 12:35:06			13843
2011-11-10 18:12:21			11875
2011-11-10 21:00:19			4177.08
2011-11-10 23:00:19			4177.08
2011-11-11 22:00:55	843.5	0	843.5
2011-11-11 23:00:54			843.5
2011-11-12 00:00:52	831.663	12.6412	843.5
2011-11-12 01:00:50			843.5
2011-11-12 02:00:48			843.5
2011-11-12 03:00:47			843.5
2011-11-12 04:00:45			843.5
2011-11-12 05:00:43			843.5
2011-11-12 06:00:41			843.5
2011-11-12 07:00:40			843.5
2011-11-12 08:00:37			843.5
2011-11-12 09:00:08			843.5
2011-11-12 10:00:07			843.5
2011-11-12 11:00:05			843.5
2011-11-12 12:00:03			818.75
2011-11-12 13:00:01			818.75
2011-11-12 14:01:00			818.75
2011-11-12 15:00:57			818.75
2011-11-12 16:00:56			818.75
2011-11-12 17:00:53			818.75
2011-11-12 18:00:51			818.75
2011-11-12 19:00:49			818.75
2011-11-12 20:00:47			818.75
2011-11-12 21:00:45			818.75
2011-11-12 23:00:41			818.75
2011-11-13 10:00:36	882.202	89.0398	818.75
2011-11-13 11:00:33			818.75
2011-11-13 12:00:31			794
2011-11-13 13:00:29			794
2011-11-13 14:00:27			794
2011-11-13 15:00:25			794
2011-11-13 16:00:22			794
2011-11-13 17:00:20			794
2011-11-13 18:00:19			794
2011-11-13 19:00:17			794
2011-11-13 20:00:15			794
2011-11-13 21:00:13			794
2011-11-15 10:52:40			7532
2011-11-16 06:32:28			3588.4
2011-11-16 07:00:27			3588.4
2011-11-16 08:00:25			3588.4
2011-11-16 09:00:23			3588.4
2011-11-16 10:00:20			3588.4
2011-11-16 11:00:18			3588.4
2011-11-16 12:00:15			3726
2011-11-16 12:40:05			12729
2011-11-16 13:00:12			3726
2011-11-16 14:00:10			3726
2011-11-16 15:00:07			3726
2011-11-16 16:00:05			3726
2011-11-16 18:00:29			3726
2011-11-16 19:00:27			3726
2011-11-16 20:00:24			3726
2011-11-16 21:00:22			3726
2011-11-16 22:00:19			3726
2011-11-16 23:00:17			3726
2011-11-18 22:00:48	599	0	599
2011-11-18 23:00:46			599
2011-11-19 00:00:44	579.501	19.9185	599
2011-11-19 01:00:42			599
2011-11-19 02:00:41			599
2011-11-19 03:00:40			599
2011-11-19 04:00:38			599
2011-11-19 05:00:36			599
2011-11-19 06:00:35			599
2011-11-19 07:00:33			599
2011-11-19 08:00:31			599
2011-11-19 09:00:29			599
2011-11-19 10:00:27			599
2011-11-19 11:00:25			599
2011-11-19 12:00:23			560
2011-11-19 13:00:21			560
2011-11-19 14:00:18			560
2011-11-19 15:00:16			560
2011-11-19 16:00:14			560
2011-11-19 17:00:11			560
2011-11-19 18:00:09			560
2011-11-19 19:00:06			560
2011-11-19 20:00:05			560
2011-11-19 21:00:02			560
2011-11-19 22:00:01			560
2011-11-19 23:00:00			560
2011-11-20 00:00:58	542.273	19.8762	560
2011-11-20 01:00:57			560
2011-11-20 02:00:56			560
2011-11-20 03:00:55			560
2011-11-20 04:00:53			560
2011-11-20 05:00:52			560
2011-11-20 06:00:50			560
2011-11-20 07:00:48			560
2011-11-20 08:00:47			560
2011-11-20 09:00:45			560
2011-11-20 10:00:43			560
2011-11-20 11:00:41			560
2011-11-20 12:00:39			521
2011-11-20 13:00:37			521
2011-11-20 14:00:35			521
2011-11-20 15:00:33			521
2011-11-20 16:00:30			521
2011-11-20 17:00:29			521
2011-11-20 18:00:26			521
2011-11-20 19:00:25			521
2011-11-20 20:00:23			521
2011-11-20 21:00:21			521
2011-11-23 01:00:01			1580.33
2011-11-25 08:00:29	342.239	20.9499	364.429
2011-11-25 09:00:27			364.429
2011-11-25 10:00:25			364.429
2011-11-25 11:00:23			364.429
2011-11-25 12:00:21			325.286
2011-11-25 13:00:19			325.286
2011-11-25 14:00:16			325.286
2011-11-25 15:00:15			325.286
2011-11-25 16:00:12			325.286
2011-11-25 17:00:11			325.286
2011-11-25 18:00:08			325.286
2011-11-25 19:00:06			325.286
2011-11-25 20:00:05			325.286
2011-11-25 21:00:02			325.286
2011-11-25 23:00:59			325.286
2011-11-26 08:41:24			10253
2011-11-27 01:00:15			2995.08
2011-11-27 02:00:13			2995.08
2011-11-27 03:00:11			2995.08
2011-11-28 12:39:28			9219
2011-11-30 11:04:41			1241.86
2011-12-01 14:37:30			10661
2011-12-03 04:00:55	172.367	7.68797	180.333
2011-12-03 05:00:53			180.333
2011-12-03 06:00:52			180.333
2011-12-03 07:00:50			180.333
2011-12-03 08:00:49			180.333
2011-12-03 09:00:46			180.333
2011-12-03 10:00:44			180.333
2011-12-03 11:00:43			180.333
2011-12-03 12:00:40			167
2011-12-03 13:00:38			167
2011-12-03 14:00:36			167
2011-12-03 15:00:34			167
2011-12-03 16:00:32			167
2011-12-03 17:00:29			167
2011-12-03 18:00:27			167
2011-12-03 19:00:25			167
2011-12-03 20:00:23			167
2011-12-03 21:10:45			167
2011-12-08 15:21:37			10337
2011-12-08 19:54:07			10806
2011-12-28 10:04:00			9246.5
2011-12-29 10:43:35			8856

## Sheet: Figure2GreyBars
start	end	event_name
Mar27	Apr12	Arrival
Apr26	Mai12	First Fem. Departure
Jul18	Jul31	First Fem. Return
Aug10	Aug24	First Emancipation
Dez02	Jan07	Fledging

[truncated: 59 more sheets: Figure2A, Figure2B, Figure2C, Figure2D, Figure3A, Figure3B, Figure3C, Figure3D, Figure3E, Figure3F, Figure3G, Figure3H, Figure3I, Figure3J, Figure3K, Figure3L, Figure3M, Figure4A, Figure4B, Figure4C …]
